# Supplementary material for: Early and Late Transcriptomic and Metabolomic Responses of Rhododendron ‘Xiaotaohong’ Petals to Infection with Alternaria sp
Source: Int J Mol Sci. 2023 Aug 11;24(16):12695. doi: 10.3390/ijms241612695 (PMC10454523; doi:10.3390/ijms241612695)
Supplement: Supplementary file 1 [file ijms-24-12695-s001.zip]

Archive with 2 entries (2 files):
- ijms-2524285 Supplementary Figures.pdf
- ijms-2524285 Supplementary Tables.xlsx
