# Supplementary material for: Early and Late Transcriptomic and Metabolomic Responses of Rhododendron ‘Xiaotaohong’ Petals to Infection with Alternaria sp
Source: Int J Mol Sci. 2023 Aug 11;24(16):12695. doi: 10.3390/ijms241612695 (PMC10454523; doi:10.3390/ijms241612695)
Supplement: Supplementary file 1 [file ijms-24-12695-s001.zip › ijms-2524285 Supplementary Tables.xlsx]

## Sheet: Supplementary Table S1
Table S1. Overview of transcriptome reads matched to genome
Treatments	Clean reads	GC content	Q30	Mapped reads	Mapped ratio	Uniq mapped reads	Multi mapped reads
Mock_12hpi1	48579820	0.4805	0.9453	40355118	0.8307	38592017 (79.44%)	1763101 (3.63%)
Mock_12hpi2	54005668	0.4782	0.9442	44705079	0.8278	42609700 (78.90%)	2095379 (3.88%)
Mock_12hpi3	52567200	0.4843	0.9445	44083165	0.8386	40578065 (77.19%)	3505100 (6.67%)
Mock_144hpi1	50995284	0.4808	0.9466	42464489	0.8327	39858293 (78.16%)	2606196 (5.11%)
Mock_144hpi2	55379322	0.4862	0.9497	47221894	0.8527	39895638 (72.04%)	7326256 (13.23%)
Mock_144hpi3	50550792	0.4786	0.9472	42282019	0.8364	39301266 (77.75%)	2980753 (5.90%)
Infected_12hpi1	62003494	0.4812	0.9465	51448256	0.8298	48627748 (78.43%)	2820508 (4.55%)
Infected_12hpi2	62172652	0.481	0.9516	52176755	0.8392	46726883 (75.16%)	5449872 (8.77%)
Infected_12hpi3	49948034	0.4752	0.9515	41596696	0.8328	39609920 (79.30%)	1986776 (3.98%)
Infected_144hpi1	57921146	0.4789	0.9484	47773249	0.8248	45045864 (77.77%)	2727385 (4.71%)
Infected_144hpi2	50288086	0.478	0.9461	41222648	0.8197	39078277 (77.71%)	2144371 (4.26%)
Infected_144hpi3	43169462	0.4792	0.9489	35680038	0.8265	33871440 (78.46%)	1808598 (4.19%)

## Sheet: Supplementary Table S2
Table S2. KEGG enrichment pathway of up-regulated DEGs in the petals infected with MR-9 in 12hpi.
#Kegg_pathway	ko_id	Cluster_frequency	P-value
Phenylpropanoid biosynthesis	ko00940	64	3.44e-12
Plant-pathogen interaction	ko04626	126	4.54e-09
Amino sugar and nucleotide sugar metabolism	ko00520	52	1.86e-07
Glutathione metabolism	ko00480	26	6.91e-06
MAPK signaling pathway - plant	ko04016	60	9.66e-06
Monoterpenoid biosynthesis	ko00902	9	0.00331624
Benzoxazinoid biosynthesis	ko00402	9	0.00379888
ABC transporters	ko02010	21	0.00655902
Ubiquinone and other terpenoid-quinone biosynthesis	ko00130	13	0.00954973
Phosphonate and phosphinate metabolism	ko00440	4	0.0137857
Synthesis and degradation of ketone bodies	ko00072	3	0.0143278
Flavonoid biosynthesis	ko00941	19	0.0185287
alpha-Linolenic acid metabolism	ko00592	12	0.0209171
Phenylalanine metabolism	ko00360	11	0.027283
Plant hormone signal transduction	ko04075	54	0.0322246
Tropane, piperidine and pyridine alkaloid biosynthesis	ko00960	7	0.0338144
Phenylalanine, tyrosine and tryptophan biosynthesis	ko00400	10	0.0356811
Isoflavonoid biosynthesis	ko00943	6	0.0445602
Zeatin biosynthesis	ko00908	10	0.0465451
Glyoxylate and dicarboxylate metabolism	ko00630	13	0.0503914
Terpenoid backbone biosynthesis	ko00900	9	0.0535654
Isoquinoline alkaloid biosynthesis	ko00950	8	0.0535885
Tyrosine metabolism	ko00350	11	0.0543982
Biosynthesis of various secondary metabolites - part 2	ko00998	1	0.0609096
Butanoate metabolism	ko00650	5	0.0652571
Nitrogen metabolism	ko00910	6	0.0816865
Alanine, aspartate and glutamate metabolism	ko00250	6	0.116209
Stilbenoid, diarylheptanoid and gingerol biosynthesis	ko00945	8	0.131823
Starch and sucrose metabolism	ko00500	30	0.143913
Cutin, suberine and wax biosynthesis	ko00073	7	0.147541
Cysteine and methionine metabolism	ko00270	13	0.166058
Glycosphingolipid biosynthesis - lacto and neolacto series	ko00601	1	0.171839
Diterpenoid biosynthesis	ko00904	6	0.202817
beta-Alanine metabolism	ko00410	6	0.212546
Pyruvate metabolism	ko00620	11	0.212879
Monobactam biosynthesis	ko00261	2	0.254434
Arginine and proline metabolism	ko00330	7	0.278767
Ether lipid metabolism	ko00565	5	0.301619
Sulfur metabolism	ko00920	4	0.3632
Linoleic acid metabolism	ko00591	2	0.368905
Nicotinate and nicotinamide metabolism	ko00760	3	0.376969
Arginine biosynthesis	ko00220	4	0.391372
Taurine and hypotaurine metabolism	ko00430	1	0.395233
Citrate cycle (TCA cycle)	ko00020	6	0.416135
Ascorbate and aldarate metabolism	ko00053	10	0.422828
Ubiquitin mediated proteolysis	ko04120	20	0.433827
Pyrimidine metabolism	ko00240	8	0.439504
Cyanoamino acid metabolism	ko00460	8	0.448867
2-Oxocarboxylic acid metabolism	ko01210	6	0.481651
Selenocompound metabolism	ko00450	2	0.496007
Propanoate metabolism	ko00640	4	0.514145
Brassinosteroid biosynthesis	ko00905	3	0.552136
Glucosinolate biosynthesis	ko00966	1	0.585359
Riboflavin metabolism	ko00740	2	0.605638
Lysine biosynthesis	ko00300	1	0.634394
Endocytosis	ko04144	22	0.640212
Tryptophan metabolism	ko00380	7	0.653506
Glycine, serine and threonine metabolism	ko00260	6	0.65925
Purine metabolism	ko00230	10	0.664062
Glycosphingolipid biosynthesis - globo and isoglobo series	ko00603	1	0.677638
Glycerophospholipid metabolism	ko00564	10	0.690751
Vitamin B6 metabolism	ko00750	1	0.697305
Biosynthesis of amino acids	ko01230	22	0.714257
Carotenoid biosynthesis	ko00906	4	0.717123
Phosphatidylinositol signaling system	ko04070	8	0.721809
Folate biosynthesis	ko00790	2	0.722333
Biosynthesis of unsaturated fatty acids	ko01040	2	0.75793
Arachidonic acid metabolism	ko00590	2	0.789511
Fatty acid elongation	ko00062	2	0.808496
Other types of O-glycan biosynthesis	ko00514	1	0.817103
Lysine degradation	ko00310	3	0.830034
Protein export	ko03060	4	0.850023
Peroxisome	ko04146	7	0.862947
Circadian rhythm - plant	ko04712	5	0.862968
Fatty acid metabolism	ko01212	5	0.862968
Various types of N-glycan biosynthesis	ko00513	3	0.867698
Pantothenate and CoA biosynthesis	ko00770	2	0.876269
Sesquiterpenoid and triterpenoid biosynthesis	ko00909	4	0.880609
Thiamine metabolism	ko00730	1	0.902618
Valine, leucine and isoleucine degradation	ko00280	4	0.905632
Carbon metabolism	ko01200	19	0.906222
Glycosphingolipid biosynthesis - ganglio series	ko00604	1	0.919405
Fatty acid degradation	ko00071	3	0.92834
Flavone and flavonol biosynthesis	ko00944	1	0.928958
Glycolysis / Gluconeogenesis	ko00010	10	0.935776
Glycosylphosphatidylinositol (GPI)-anchor biosynthesis	ko00563	1	0.95135
Carbon fixation in photosynthetic organisms	ko00710	2	0.965804
Glycosaminoglycan degradation	ko00531	1	0.966692
Steroid biosynthesis	ko00100	1	0.968731
Galactose metabolism	ko00052	6	0.97157
Sphingolipid metabolism	ko00600	2	0.977709
Basal transcription factors	ko03022	2	0.977709
SNARE interactions in vesicular transport	ko04130	1	0.979907
Glycerolipid metabolism	ko00561	5	0.983433
Porphyrin and chlorophyll metabolism	ko00860	1	0.98625
Aminoacyl-tRNA biosynthesis	ko00970	5	0.986638
Protein processing in endoplasmic reticulum	ko04141	22	0.990306
Fatty acid biosynthesis	ko00061	1	0.99117
Pentose phosphate pathway	ko00030	2	0.991192
Homologous recombination	ko03440	3	0.993929
Base excision repair	ko03410	1	0.9956
Fructose and mannose metabolism	ko00051	2	0.996591
Inositol phosphate metabolism	ko00562	3	0.997608
Other glycan degradation	ko00511	1	0.99807
Oxidative phosphorylation	ko00190	3	0.999332
Phagosome	ko04145	1	0.999422
Spliceosome	ko03040	18	0.999432
Pentose and glucuronate interconversions	ko00040	4	0.999957
RNA degradation	ko03018	2	0.999984
mRNA surveillance pathway	ko03015	1	0.999998
Ribosome	ko03010	1	1
RNA transport	ko03013	1	1

## Sheet: Supplementary Table S3
Table S3. KEGG enrichment pathway of up-regulated DEGs in in the petals infected with MR-9 in 144hpi.
#Kegg_pathway	ko_id	Cluster_frequency	P-value
Phenylpropanoid biosynthesis	ko00940	36	1.20898e-09
Benzoxazinoid biosynthesis	ko00402	9	1.49852e-05
Amino sugar and nucleotide sugar metabolism	ko00520	24	0.000605871
MAPK signaling pathway - plant	ko04016	29	0.00144732
Linoleic acid metabolism	ko00591	4	0.00273634
Isoflavonoid biosynthesis	ko00943	5	0.0075225
alpha-Linolenic acid metabolism	ko00592	8	0.00910015
ABC transporters	ko02010	12	0.00960007
Arachidonic acid metabolism	ko00590	5	0.0109229
Pyruvate metabolism	ko00620	9	0.0174318
Diterpenoid biosynthesis	ko00904	5	0.0388513
Brassinosteroid biosynthesis	ko00905	4	0.0456199
Plant-pathogen interaction	ko04626	46	0.0493397
Monoterpenoid biosynthesis	ko00902	4	0.0585408
Anthocyanin biosynthesis	ko00942	2	0.0598461
Ascorbate and aldarate metabolism	ko00053	8	0.0660376
Steroid biosynthesis	ko00100	4	0.0732064
Phosphonate and phosphinate metabolism	ko00440	2	0.0760255
Flavonoid biosynthesis	ko00941	9	0.0888356
Ether lipid metabolism	ko00565	4	0.0938914
Glycine, serine and threonine metabolism	ko00260	6	0.0944002
Starch and sucrose metabolism	ko00500	16	0.118941
beta-Alanine metabolism	ko00410	4	0.121917
Isoquinoline alkaloid biosynthesis	ko00950	4	0.131973
Cutin, suberine and wax biosynthesis	ko00073	4	0.153053
Glyoxylate and dicarboxylate metabolism	ko00630	6	0.167982
Peroxisome	ko04146	7	0.178615
Tropane, piperidine and pyridine alkaloid biosynthesis	ko00960	3	0.180889
Plant hormone signal transduction	ko04075	24	0.191662
Carotenoid biosynthesis	ko00906	4	0.192677
Taurine and hypotaurine metabolism	ko00430	1	0.208431
Carbon fixation in photosynthetic organisms	ko00710	4	0.216623
Zeatin biosynthesis	ko00908	4	0.260253
Cyanoamino acid metabolism	ko00460	5	0.263829
Butanoate metabolism	ko00650	2	0.277758
Nicotinate and nicotinamide metabolism	ko00760	2	0.277758
Glycerophospholipid metabolism	ko00564	7	0.27977
Phenylalanine metabolism	ko00360	4	0.285912
Protein export	ko03060	4	0.305391
Glutathione metabolism	ko00480	6	0.339165
Tyrosine metabolism	ko00350	4	0.357852
Glycerolipid metabolism	ko00561	6	0.385537
Glycosphingolipid biosynthesis - globo and isoglobo series	ko00603	1	0.409125
Nitrogen metabolism	ko00910	2	0.424154
Vitamin B6 metabolism	ko00750	1	0.426161
Stilbenoid, diarylheptanoid and gingerol biosynthesis	ko00945	3	0.429306
Galactose metabolism	ko00052	6	0.437062
Arginine biosynthesis	ko00220	2	0.44392
Citrate cycle (TCA cycle)	ko00020	3	0.444569
Pyrimidine metabolism	ko00240	4	0.449025
Phenylalanine, tyrosine and tryptophan biosynthesis	ko00400	3	0.452141
Alanine, aspartate and glutamate metabolism	ko00250	2	0.472848
Fructose and mannose metabolism	ko00051	4	0.486949
Carbon metabolism	ko01200	12	0.497828
Homologous recombination	ko03440	4	0.598893
Riboflavin metabolism	ko00740	1	0.619121
Thiamine metabolism	ko00730	1	0.661244
Phagosome	ko04145	3	0.664991
Flavone and flavonol biosynthesis	ko00944	1	0.707426
Betalain biosynthesis	ko00965	1	0.71588
Arginine and proline metabolism	ko00330	2	0.719279
Biosynthesis of unsaturated fatty acids	ko01040	1	0.72409
Fatty acid elongation	ko00062	1	0.761727
Photosynthesis	ko00195	1	0.800196
Ubiquinone and other terpenoid-quinone biosynthesis	ko00130	2	0.801301
Sesquiterpenoid and triterpenoid biosynthesis	ko00909	2	0.801301
Pantothenate and CoA biosynthesis	ko00770	1	0.817041
Pentose phosphate pathway	ko00030	2	0.822195
Propanoate metabolism	ko00640	1	0.83247
Cysteine and methionine metabolism	ko00270	3	0.837792
Circadian rhythm - plant	ko04712	2	0.864517
Tryptophan metabolism	ko00380	2	0.882029
Purine metabolism	ko00230	3	0.895217
DNA replication	ko03030	1	0.912262
Glycolysis / Gluconeogenesis	ko00010	4	0.926115
Sphingolipid metabolism	ko00600	1	0.930673
2-Oxocarboxylic acid metabolism	ko01210	1	0.930673
Ubiquitin mediated proteolysis	ko04120	5	0.948224
Inositol phosphate metabolism	ko00562	2	0.950028
Endocytosis	ko04144	6	0.966563
Fatty acid metabolism	ko01212	1	0.970524
Pentose and glucuronate interconversions	ko00040	3	0.984782
Phosphatidylinositol signaling system	ko04070	1	0.988893
Biosynthesis of amino acids	ko01230	5	0.990678
Protein processing in endoplasmic reticulum	ko04141	7	0.996767
Spliceosome	ko03040	7	0.997136
mRNA surveillance pathway	ko03015	1	0.997629
RNA degradation	ko03018	1	0.998341
RNA transport	ko03013	1	0.999996

## Sheet: Supplementary Table S4
Table S4. GO enrichment of up-regulated DEGs in the petals infected with MR-9 in 12hpi.
Biological process				Cellular comoment				Molecular function
ID	Description	Count	pvalue	ID	Description	Count	pvalue	ID	Description	Count	pvalue
GO:0010200	response to chitin	34	2.22031e-17	GO:0016021	integral component of membrane	294	4.44069e-20	GO:0004672	protein kinase activity	133	8.97915e-14
GO:0010243	response to organonitrogen compound	42	2.2176e-15	GO:0009897	external side of plasma membrane	10	6.30861e-07	GO:0020037	heme binding	57	4.18997e-10
GO:0009611	response to wounding	38	8.27257e-14	GO:0071944	cell periphery	140	7.77014e-06	GO:0016491	oxidoreductase activity	83	4.42223e-10
GO:0048544	recognition of pollen	32	4.20131e-13	GO:0009986	cell surface	10	2.8674e-05	GO:0004497	monooxygenase activity	38	1.5089e-09
GO:0042493	response to drug	55	2.18181e-12	GO:0098552	side of membrane	10	7.67883e-05	GO:0004674	protein serine/threonine kinase activity	85	2.43184e-09
GO:0006468	protein phosphorylation	87	6.47608e-12	GO:0005886	plasma membrane	118	0.00045567	GO:0016705	oxidoreductase activity, acting on paired donors, with incorporation or reduction of molecular oxygen	50	3.36684e-09
GO:1901698	response to nitrogen compound	45	1.69794e-10	GO:0005618	cell wall	39	0.000854858	GO:0005524	ATP binding	191	2.00009e-08
GO:1901700	response to oxygen-containing compound	99	3.25131e-10	GO:0030312	external encapsulating structure	30	0.00744216	GO:0005319	lipid transporter activity	16	1.12588e-07
GO:0015711	organic anion transport	25	3.31571e-09	GO:0005918	septate junction	1	0.047026	GO:0005342	organic acid transmembrane transporter activity	19	3.11241e-07
GO:0055114	oxidation-reduction process	82	5.20077e-09	GO:0005923	bicellular tight junction	1	0.047026	GO:0046943	carboxylic acid transmembrane transporter activity	19	3.11241e-07
GO:0009404	toxin metabolic process	15	5.97236e-09	GO:0009346	citrate lyase complex	1	0.047026	GO:0015117	thiosulfate transmembrane transporter activity	5	3.4032e-07
GO:0006952	defense response	69	1.28259e-08	GO:0016327	apicolateral plasma membrane	1	0.047026	GO:0015131	oxaloacetate transmembrane transporter activity	5	3.4032e-07
GO:0042221	response to chemical	136	3.2725e-08	GO:0043296	apical junction complex	1	0.047026	GO:0015245	fatty acid transporter activity	10	6.39142e-07
GO:0010033	response to organic substance	103	3.29642e-08	GO:0045169	fusome	1	0.047026	GO:0008514	organic anion transmembrane transporter activity	20	7.48961e-07
GO:1903825	organic acid transmembrane transport	19	5.19164e-08	GO:0070160	occluding junction	1	0.047026	GO:0008194	UDP-glycosyltransferase activity	31	8.19013e-07
GO:1905039	carboxylic acid transmembrane transport	19	5.19164e-08	GO:0097574	lateral part of cell	1	0.047026	GO:0008028	monocarboxylic acid transmembrane transporter activity	11	1.05566e-06
GO:0001101	response to acid chemical	72	6.24549e-08	GO:1990794	basolateral part of cell	1	0.047026	GO:0005506	iron ion binding	45	1.26737e-06
GO:0080051	cutin transport	10	6.29282e-08	GO:0031224	intrinsic component of membrane	36	0.0487723	GO:0015141	succinate transmembrane transporter activity	5	1.95562e-06
GO:0015849	organic acid transport	19	7.35269e-08	GO:0000322	storage vacuole	3	0.0498899	GO:0015116	sulfate transmembrane transporter activity	6	6.38923e-06
GO:0046942	carboxylic acid transport	19	7.35269e-08	GO:0016020	membrane	172	0.0521568	GO:0030247	polysaccharide binding	25	9.0126e-06
GO:0015709	thiosulfate transport	5	1.93021e-07	GO:0009505	plant-type cell wall	14	0.0580751	GO:0008509	anion transmembrane transporter activity	22	1.42392e-05
GO:0015729	oxaloacetate transport	5	1.93021e-07	GO:0042025	host cell nucleus	6	0.0704236	GO:0004364	glutathione transferase activity	11	3.4072e-05
GO:1902356	oxaloacetate(2-) transmembrane transport	5	1.93021e-07	GO:0046658	anchored component of plasma membrane	10	0.0859107	GO:1901682	sulfur compound transmembrane transporter activity	5	3.60895e-05
GO:0006950	response to stress	138	2.91813e-07	GO:0044732	mitotic spindle pole body	1	0.0918437	GO:0043492	ATPase activity, coupled to movement of substances	21	7.15252e-05
GO:0015908	fatty acid transport	10	3.26714e-07	GO:0009543	chloroplast thylakoid lumen	2	0.122334	GO:0010427	abscisic acid binding	7	7.58599e-05
GO:0006790	sulfur compound metabolic process	26	4.55941e-07	GO:0031978	plastid thylakoid lumen	2	0.122334	GO:0008061	chitin binding	9	9.55159e-05
GO:0006820	anion transport	27	5.45111e-07	GO:0045178	basal part of cell	1	0.134557	GO:0004864	protein phosphatase inhibitor activity	7	0.000186954
GO:0015718	monocarboxylic acid transport	11	6.2722e-07	GO:0000326	protein storage vacuole	2	0.138463	GO:0071949	FAD binding	11	0.000228426
GO:0010222	stem vascular tissue pattern formation	10	6.65962e-07	GO:0031966	mitochondrial membrane	11	0.16357	GO:0005516	calmodulin binding	21	0.000275356
GO:0006970	response to osmotic stress	46	8.6546e-07	GO:0048046	apoplast	17	0.169435	GO:0015140	malate transmembrane transporter activity	5	0.000462827
GO:0015744	succinate transport	5	1.1145e-06	GO:0000324	fungal-type vacuole	1	0.175264	GO:0030246	carbohydrate binding	30	0.000479848
GO:0071422	succinate transmembrane transport	5	1.1145e-06	GO:0000935	barrier septum	1	0.175264	GO:0045552	dihydrokaempferol 4-reductase activity	3	0.000507614
GO:0009651	response to salt stress	41	2.0175e-06	GO:0016328	lateral plasma membrane	1	0.175264	GO:0051213	dioxygenase activity	10	0.000548364
GO:0006869	lipid transport	17	2.82639e-06	GO:0030428	cell septum	1	0.175264	GO:0015556	C4-dicarboxylate transmembrane transporter activity	5	0.000665233
GO:0098656	anion transmembrane transport	22	3.14686e-06	GO:0044459	plasma membrane part	24	0.190895	GO:0022804	active transmembrane transporter activity	25	0.000686268
GO:0010876	lipid localization	17	3.25061e-06	GO:0005740	mitochondrial envelope	11	0.191889	GO:0045735	nutrient reservoir activity	11	0.000778712
GO:0050896	response to stimulus	203	4.74025e-06	GO:0031225	anchored component of membrane	10	0.194328	GO:0090353	polygalacturonase inhibitor activity	3	0.0012208
GO:0009407	toxin catabolic process	10	5.31521e-06	GO:0045261	proton-transporting ATP synthase complex, catalytic core F(1)	2	0.206509	GO:0004012	phospholipid-translocating ATPase activity	5	0.00125884
GO:0019748	secondary metabolic process	25	5.84005e-06	GO:0042579	microbody	8	0.209645	GO:0016765	transferase activity, transferring alkyl or aryl (other than methyl) groups	13	0.00126654
GO:0008272	sulfate transport	6	6.36596e-06	GO:0031594	neuromuscular junction	1	0.214059	GO:0022857	transmembrane transporter activity	59	0.00159117
GO:0035435	phosphate ion transmembrane transport	6	6.36596e-06	GO:0031907	microbody lumen	1	0.214059	GO:0005310	dicarboxylic acid transmembrane transporter activity	5	0.00167048
GO:0010588	cotyledon vascular tissue pattern formation	10	6.85908e-06	GO:0048226	Casparian strip	2	0.22407	GO:0042973	glucan endo-1,3-beta-D-glucosidase activity	6	0.0020293
GO:0009607	response to biotic stimulus	58	8.89562e-06	GO:0009531	secondary cell wall	2	0.241736	GO:0030145	manganese ion binding	8	0.00205218
GO:1902358	sulfate transmembrane transport	5	9.63421e-06	GO:0005782	peroxisomal matrix	1	0.251032	GO:0003878	ATP citrate synthase activity	2	0.002594
GO:0097305	response to alcohol	37	1.48233e-05	GO:0070652	HAUS complex	1	0.251032	GO:0003992	N2-acetyl-L-ornithine:2-oxoglutarate 5-aminotransferase activity	2	0.002594
GO:0048826	cotyledon morphogenesis	10	1.75413e-05	GO:0005777	peroxisome	8	0.274866	GO:0016453	C-acetyltransferase activity	2	0.002594
GO:0009725	response to hormone	75	2.04866e-05	GO:0035371	microtubule plus-end	1	0.286268	GO:0018580	nitronate monooxygenase activity	2	0.002594
GO:0009737	response to abscisic acid	36	2.21777e-05	GO:0019774	proteasome core complex, beta-subunit complex	1	0.319849	GO:0045485	omega-6 fatty acid desaturase activity	2	0.002594
GO:0009719	response to endogenous stimulus	75	2.26492e-05	GO:0036513	Derlin-1 retrotranslocation complex	1	0.319849	GO:0050373	UDP-arabinose 4-epimerase activity	2	0.002594
GO:0048598	embryonic morphogenesis	13	2.58749e-05	GO:1990752	microtubule end	1	0.319849	GO:0052597	diamine oxidase activity	2	0.002594
GO:0033993	response to lipid	42	2.99217e-05	GO:0044426	cell wall part	2	0.33009	GO:0005548	phospholipid transporter activity	5	0.00349367
GO:0006749	glutathione metabolic process	11	3.07816e-05	GO:0005743	mitochondrial inner membrane	9	0.339303	GO:0010181	FMN binding	5	0.00349367
GO:0055085	transmembrane transport	62	3.17213e-05	GO:0044438	microbody part	2	0.347508	GO:0004462	lactoylglutathione lyase activity	3	0.00395539
GO:0072348	sulfur compound transport	5	7.08692e-05	GO:0044439	peroxisomal part	2	0.347508	GO:0004664	prephenate dehydratase activity	3	0.00395539
GO:0009617	response to bacterium	31	7.86455e-05	GO:0005816	spindle pole body	1	0.351852	GO:0005509	calcium ion binding	28	0.00405715
GO:2000022	regulation of jasmonic acid mediated signaling pathway	6	0.000101101	GO:0031305	integral component of mitochondrial inner membrane	1	0.351852	GO:0015399	primary active transmembrane transporter activity	16	0.00416898
GO:0006817	phosphate ion transport	6	0.000142102	GO:0005802	trans-Golgi network	9	0.352654	GO:0015405	P-P-bond-hydrolysis-driven transmembrane transporter activity	16	0.00416898
GO:0042742	defense response to bacterium	27	0.000146515	GO:0030117	membrane coat	2	0.381858	GO:0042626	ATPase activity, coupled to transmembrane movement of substances	20	0.00438616
GO:0051865	protein autoubiquitination	8	0.000172601	GO:0044462	external encapsulating structure part	2	0.381858	GO:0004601	peroxidase activity	12	0.00484596
GO:0010120	camalexin biosynthetic process	4	0.000257585	GO:0030286	dynein complex	1	0.382351	GO:0046872	metal ion binding	61	0.00579618
GO:0052317	camalexin metabolic process	4	0.000257585	GO:0031306	intrinsic component of mitochondrial outer membrane	1	0.382351	GO:0015297	antiporter activity	14	0.00652197
GO:0009403	toxin biosynthetic process	5	0.000273928	GO:0031307	integral component of mitochondrial outer membrane	1	0.382351	GO:0008519	ammonium transmembrane transporter activity	4	0.00745552
GO:0052314	phytoalexin metabolic process	5	0.000273928	GO:0044425	membrane part	45	0.407233	GO:0003985	acetyl-CoA C-acetyltransferase activity	2	0.00751815
GO:0052315	phytoalexin biosynthetic process	5	0.000273928	GO:0030118	clathrin coat	1	0.411418	GO:0016165	linoleate 13S-lipoxygenase activity	2	0.00751815
GO:0071423	malate transmembrane transport	5	0.000273928	GO:0031970	organelle envelope lumen	1	0.411418	GO:0046592	polyamine oxidase activity	2	0.00751815
GO:0051707	response to other organism	50	0.000408473	GO:0031012	extracellular matrix	3	0.432518	GO:0015075	ion transmembrane transporter activity	30	0.00752933
GO:0009620	response to fungus	27	0.000478751	GO:0030125	clathrin vesicle coat	1	0.439118	GO:0015103	inorganic anion transmembrane transporter activity	7	0.00821257
GO:0043207	response to external biotic stimulus	50	0.000483953	GO:0045202	synapse	1	0.439118	GO:0015318	inorganic solute uptake transmembrane transporter activity	29	0.0114346
GO:0015740	C4-dicarboxylate transport	5	0.000553931	GO:0019866	organelle inner membrane	9	0.453844	GO:0008422	beta-glucosidase activity	7	0.0115578
GO:0098661	inorganic anion transmembrane transport	6	0.000580157	GO:0044429	mitochondrial part	11	0.461454	GO:0015238	drug transmembrane transporter activity	8	0.0118621
GO:0010051	xylem and phloem pattern formation	11	0.0006193	GO:0030136	clathrin-coated vesicle	2	0.463945	GO:0016638	oxidoreductase activity, acting on the CH-NH2 group of donors	3	0.0120882
GO:0009700	indole phytoalexin biosynthetic process	4	0.000718164	GO:0030665	clathrin-coated vesicle membrane	1	0.465517	GO:0003933	GTP cyclohydrolase activity	2	0.0145287
GO:0046217	indole phytoalexin metabolic process	4	0.000718164	GO:0005677	chromatin silencing complex	1	0.490675	GO:0004420	hydroxymethylglutaryl-CoA reductase (NADPH) activity	2	0.0145287
GO:0045332	phospholipid translocation	5	0.000755532	GO:0032155	cell division site part	1	0.51465	GO:0004555	alpha,alpha-trehalase activity	2	0.0145287
GO:0006979	response to oxidative stress	32	0.000873098	GO:0000145	exocyst	2	0.524795	GO:0016641	oxidoreductase activity, acting on the CH-NH2 group of donors, oxygen as acceptor	2	0.0145287
GO:0002215	defense response to nematode	3	0.000877529	GO:0005758	mitochondrial intermembrane space	1	0.537499	GO:0045548	phenylalanine ammonia-lyase activity	2	0.0145287
GO:0050832	defense response to fungus	22	0.000882039	GO:0016323	basolateral plasma membrane	1	0.559273	GO:0052634	C-19 gibberellin 2-beta-dioxygenase activity	2	0.0145287
GO:0006575	cellular modified amino acid metabolic process	11	0.000961317	GO:0030120	vesicle coat	1	0.559273	GO:0004568	chitinase activity	5	0.0145655
GO:0006835	dicarboxylic acid transport	5	0.00100724	GO:0030687	preribosome, large subunit precursor	1	0.559273	GO:0005215	transporter activity	45	0.0157559
GO:0045087	innate immune response	23	0.00109035	GO:0044437	vacuolar part	16	0.564424	GO:0008483	transaminase activity	5	0.0191717
GO:0048825	cotyledon development	10	0.00120068	GO:0030135	coated vesicle	2	0.580815	GO:0016717	oxidoreductase activity, acting on paired donors, with oxidation of a pair of donors resulting in the reduction of molecular oxygen to two molecules of water	3	0.0205374
GO:0009628	response to abiotic stimulus	90	0.00125218	GO:0098573	intrinsic component of mitochondrial membrane	1	0.5998	GO:0030170	pyridoxal phosphate binding	9	0.0218399
GO:0044272	sulfur compound biosynthetic process	9	0.00130151	GO:0032153	cell division site	1	0.618645	GO:0038023	signaling receptor activity	16	0.0228666
GO:0034204	lipid translocation	5	0.00131621	GO:0048475	coated membrane	1	0.618645	GO:0009001	serine O-acetyltransferase activity	2	0.0234006
GO:0097035	regulation of membrane lipid distribution	5	0.00131621	GO:0051286	cell tip	1	0.618645	GO:0009916	alternative oxidase activity	2	0.0234006
GO:0098542	defense response to other organism	38	0.00134142	GO:0005811	lipid droplet	2	0.619543	GO:0016647	oxidoreductase activity, acting on the CH-NH group of donors, oxygen as acceptor	2	0.0234006
GO:0010143	cutin biosynthetic process	6	0.00139044	GO:0012506	vesicle membrane	2	0.619543	GO:0016847	1-aminocyclopropane-1-carboxylate synthase activity	2	0.0234006
GO:0080148	negative regulation of response to water deprivation	6	0.00139044	GO:0005774	vacuolar membrane	16	0.633102	GO:0045543	gibberellin 2-beta-dioxygenase activity	2	0.0234006
GO:0010035	response to inorganic substance	49	0.00149875	GO:0031903	microbody membrane	1	0.636604	GO:0050664	oxidoreductase activity, acting on NAD(P)H, oxygen as acceptor	2	0.0234006
GO:0006855	drug transmembrane transport	11	0.00159464	GO:0005778	peroxisomal membrane	1	0.653719	GO:0004553	hydrolase activity, hydrolyzing O-glycosyl compounds	24	0.0287809
GO:0009965	leaf morphogenesis	11	0.00159464	GO:0009504	cell plate	1	0.653719	GO:0005507	copper ion binding	14	0.0298512
GO:0006559	L-phenylalanine catabolic process	3	0.00169565	GO:0032592	integral component of mitochondrial membrane	1	0.653719	GO:0015291	secondary active transmembrane transporter activity	10	0.0311549
GO:0006955	immune response	23	0.00192451	GO:0031977	thylakoid lumen	2	0.655457	GO:0016701	oxidoreductase activity, acting on single donors with incorporation of molecular oxygen	3	0.0315035
GO:0019322	pentose biosynthetic process	2	0.00207088	GO:0000323	lytic vacuole	3	0.682793	GO:0003714	transcription corepressor activity	4	0.0315452
GO:0019566	arabinose metabolic process	2	0.00207088	GO:0005765	lysosomal membrane	1	0.685572	GO:0016301	kinase activity	46	0.0329708
GO:0019567	arabinose biosynthetic process	2	0.00207088	GO:0031902	late endosome membrane	1	0.685572	GO:0003855	3-dehydroquinate dehydratase activity	2	0.0339264
GO:0097184	response to azide	2	0.00207088	GO:0098791	Golgi subcompartment	9	0.697345	GO:0004764	shikimate 3-dehydrogenase (NADP+) activity	2	0.0339264
GO:0097185	cellular response to azide	2	0.00207088	GO:0010319	stromule	1	0.700383	GO:0046912	transferase activity, transferring acyl groups, acyl groups converted into alkyl on transfer	2	0.0339264
GO:0009605	response to external stimulus	62	0.00230937	GO:0030662	coated vesicle membrane	1	0.700383	GO:0015926	glucosidase activity	6	0.0372948
GO:0009738	abscisic acid-activated signaling pathway	11	0.00301734	GO:0090568	nuclear transcriptional repressor complex	1	0.700383	GO:0016769	transferase activity, transferring nitrogenous groups	3	0.0379235
GO:0006811	ion transport	37	0.00319565	GO:0005773	vacuole	27	0.711661	GO:0042803	protein homodimerization activity	17	0.0404981
GO:0044550	secondary metabolite biosynthetic process	13	0.00343809	GO:0098852	lytic vacuole membrane	1	0.714498	GO:0008131	primary amine oxidase activity	2	0.0459148
GO:0009751	response to salicylic acid	11	0.00357181	GO:0016592	mediator complex	2	0.719095	GO:0016618	hydroxypyruvate reductase activity	2	0.0459148
GO:0015914	phospholipid transport	5	0.00398475	GO:0005576	extracellular region	19	0.723126	GO:0016841	ammonia-lyase activity	2	0.0459148
GO:0006084	acetyl-CoA metabolic process	3	0.00443294	GO:0000325	plant-type vacuole	4	0.747248	GO:0000829	inositol heptakisphosphate kinase activity	1	0.0509551
GO:0009094	L-phenylalanine biosynthetic process	3	0.00443294	GO:0005794	Golgi apparatus	21	0.751696	GO:0000832	inositol hexakisphosphate 5-kinase activity	1	0.0509551
GO:0019287	isopentenyl diphosphate biosynthetic process, mevalonate pathway	3	0.00443294	GO:0005768	endosome	10	0.752876	GO:0003846	2-acylglycerol O-acyltransferase activity	1	0.0509551
GO:0034220	ion transmembrane transport	30	0.00479169	GO:0017053	transcriptional repressor complex	1	0.752983	GO:0003868	4-hydroxyphenylpyruvate dioxygenase activity	1	0.0509551
GO:0048194	Golgi vesicle budding	4	0.00500316	GO:0019897	extrinsic component of plasma membrane	1	0.764623	GO:0004103	choline kinase activity	1	0.0509551
GO:0071702	organic substance transport	34	0.0056113	GO:0005911	cell-cell junction	26	0.76515	GO:0004161	dimethylallyltranstransferase activity	1	0.0509551
GO:0009814	defense response, incompatible interaction	14	0.00567227	GO:0044431	Golgi apparatus part	9	0.777026	GO:0004305	ethanolamine kinase activity	1	0.0509551
GO:0006598	polyamine catabolic process	2	0.00602457	GO:0030054	cell junction	26	0.781203	GO:0004337	geranyltranstransferase activity	1	0.0509551
GO:1900067	regulation of cellular response to alkaline pH	2	0.00602457	GO:0055044	symplast	25	0.785833	GO:0004360	glutamine-fructose-6-phosphate transaminase (isomerizing) activity	1	0.0509551
GO:0080134	regulation of response to stress	27	0.0062043	GO:0032421	stereocilium bundle	1	0.786287	GO:0004366	glycerol-3-phosphate O-acyltransferase activity	1	0.0509551
GO:0008202	steroid metabolic process	7	0.00639022	GO:0098862	cluster of actin-based cell projections	1	0.786287	GO:0008469	histone-arginine N-methyltransferase activity	1	0.0509551
GO:0006595	polyamine metabolic process	3	0.00642593	GO:0099023	tethering complex	1	0.786287	GO:0008792	arginine decarboxylase activity	1	0.0509551
GO:0002376	immune system process	25	0.00664423	GO:0000776	kinetochore	1	0.79636	GO:0008898	S-adenosylmethionine-homocysteine S-methyltransferase activity	1	0.0509551
GO:0015743	malate transport	5	0.00676311	GO:0048471	perinuclear region of cytoplasm	1	0.79636	GO:0016273	arginine N-methyltransferase activity	1	0.0509551
GO:0052542	defense response by callose deposition	5	0.00676311	GO:0005741	mitochondrial outer membrane	1	0.805959	GO:0016500	protein-hormone receptor activity	1	0.0509551
GO:0052544	defense response by callose deposition in cell wall	5	0.00676311	GO:0005764	lysosome	2	0.816899	GO:0030744	luteolin O-methyltransferase activity	1	0.0509551
GO:0016125	sterol metabolic process	6	0.00693051	GO:0031226	intrinsic component of plasma membrane	12	0.821595	GO:0030755	quercetin 3-O-methyltransferase activity	1	0.0509551
GO:1901605	alpha-amino acid metabolic process	12	0.007485	GO:0009506	plasmodesma	25	0.829547	GO:0033857	diphosphoinositol-pentakisphosphate kinase activity	1	0.0509551
GO:0071456	cellular response to hypoxia	4	0.00782523	GO:0042175	nuclear outer membrane-endoplasmic reticulum membrane network	6	0.833107	GO:0042282	hydroxymethylglutaryl-CoA reductase activity	1	0.0509551
GO:2000070	regulation of response to water deprivation	7	0.00796607	GO:0070469	respiratory chain	1	0.840044	GO:0042895	antibiotic transporter activity	1	0.0509551
GO:0015893	drug transport	9	0.00810942	GO:0098827	endoplasmic reticulum subcompartment	6	0.840946	GO:0047622	adenosine nucleosidase activity	1	0.0509551
GO:0042430	indole-containing compound metabolic process	8	0.00826283	GO:0005815	microtubule organizing center	1	0.847587	GO:0047714	galactolipase activity	1	0.0509551
GO:0031347	regulation of defense response	18	0.0082859	GO:0098590	plasma membrane region	2	0.847776	GO:0047724	inosine nucleosidase activity	1	0.0509551
GO:0042343	indole glucosinolate metabolic process	3	0.00887212	GO:0098805	whole membrane	19	0.854546	GO:0047763	caffeate O-methyltransferase activity	1	0.0509551
GO:0006032	chitin catabolic process	5	0.00923201	GO:0030659	cytoplasmic vesicle membrane	1	0.854774	GO:0050263	ribosylpyrimidine nucleosidase activity	1	0.0509551
GO:0036294	cellular response to decreased oxygen levels	4	0.00956097	GO:0030424	axon	1	0.861623	GO:0052723	inositol hexakisphosphate 1-kinase activity	1	0.0509551
GO:0060416	response to growth hormone	4	0.00956097	GO:0031090	organelle membrane	29	0.877868	GO:0052724	inositol hexakisphosphate 3-kinase activity	1	0.0509551
GO:0071453	cellular response to oxygen levels	4	0.00956097	GO:0044448	cell cortex part	1	0.880295	GO:0070401	NADP+ binding	1	0.0509551
GO:0044282	small molecule catabolic process	10	0.00963524	GO:0009532	plastid stroma	16	0.883877	GO:0072585	xanthosine nucleotidase activity	1	0.0509551
GO:1901615	organic hydroxy compound metabolic process	14	0.01011	GO:0031300	intrinsic component of organelle membrane	1	0.885942	GO:0090409	malonyl-CoA synthetase activity	1	0.0509551
GO:0036293	response to decreased oxygen levels	8	0.0108165	GO:0031301	integral component of organelle membrane	1	0.885942	GO:0001871	pattern binding	7	0.0573329
GO:0006076	(1->3)-beta-D-glucan catabolic process	4	0.0115287	GO:0005938	cell cortex	2	0.89968	GO:0030267	glyoxylate reductase (NADP) activity	2	0.0591897
GO:0043434	response to peptide hormone	4	0.0115287	GO:0043005	neuron projection	1	0.901336	GO:0016709	oxidoreductase activity, acting on paired donors, with incorporation or reduction of molecular oxygen, NAD(P)H as one donor, and incorporation of one atom of oxygen	6	0.0691266
GO:0051275	beta-glucan catabolic process	4	0.0115287	GO:0000775	chromosome, centromeric region	1	0.905992	GO:0016773	phosphotransferase activity, alcohol group as acceptor	36	0.0838755
GO:1901652	response to peptide	4	0.0115287	GO:0098588	bounding membrane of organelle	20	0.90864	GO:0003988	acetyl-CoA C-acyltransferase activity	2	0.0889645
GO:0009310	amine catabolic process	2	0.0116858	GO:0044432	endoplasmic reticulum part	6	0.908908	GO:0004089	carbonate dehydratase activity	2	0.0889645
GO:0042402	cellular biogenic amine catabolic process	2	0.0116858	GO:0016324	apical plasma membrane	1	0.910429	GO:0019238	cyclohydrolase activity	2	0.0889645
GO:0080169	cellular response to boron-containing substance deprivation	2	0.0116858	GO:0097458	neuron part	1	0.910429	GO:0015276	ligand-gated ion channel activity	6	0.0895253
GO:0070482	response to oxygen levels	8	0.0117851	GO:0009570	chloroplast stroma	16	0.91427	GO:0005385	zinc ion transmembrane transporter activity	3	0.0989219
GO:0005991	trehalose metabolic process	3	0.0117911	GO:0090406	pollen tube	1	0.918684	GO:0072509	divalent inorganic cation transmembrane transporter activity	3	0.0989219
GO:0010090	trichome morphogenesis	7	0.01195	GO:0045177	apical part of cell	1	0.922522	GO:0003934	GTP cyclohydrolase I activity	1	0.0993162
GO:0015698	inorganic anion transport	7	0.01195	GO:0005770	late endosome	1	0.92618	GO:0003987	acetate-CoA ligase activity	1	0.0993162
GO:0046677	response to antibiotic	17	0.0120337	GO:0019005	SCF ubiquitin ligase complex	1	0.92618	GO:0004044	amidophosphoribosyltransferase activity	1	0.0993162
GO:0003002	regionalization	13	0.0121711	GO:0099568	cytoplasmic region	2	0.926504	GO:0004411	homogentisate 1,2-dioxygenase activity	1	0.0993162
GO:0010038	response to metal ion	24	0.0124009	GO:0005769	early endosome	1	0.932985	GO:0004496	mevalonate kinase activity	1	0.0993162
GO:0009308	amine metabolic process	7	0.013137	GO:0010008	endosome membrane	1	0.939164	GO:0004622	lysophospholipase activity	1	0.0993162
GO:0042435	indole-containing compound biosynthetic process	7	0.013137	GO:0031984	organelle subcompartment	21	0.93999	GO:0004631	phosphomevalonate kinase activity	1	0.0993162
GO:0044283	small molecule biosynthetic process	25	0.0136053	GO:0005789	endoplasmic reticulum membrane	7	0.940079	GO:0004838	L-tyrosine:2-oxoglutarate aminotransferase activity	1	0.0993162
GO:0016310	phosphorylation	40	0.0137086	GO:0042170	plastid membrane	2	0.950571	GO:0005093	Rab GDP-dissociation inhibitor activity	1	0.0993162
GO:0016126	sterol biosynthetic process	5	0.0139996	GO:0031982	vesicle	10	0.951252	GO:0008172	S-methyltransferase activity	1	0.0993162
GO:0010337	regulation of salicylic acid metabolic process	3	0.015197	GO:0000786	nucleosome	1	0.952236	GO:0008477	purine nucleosidase activity	1	0.0993162
GO:0015748	organophosphate ester transport	5	0.0158978	GO:0005871	kinesin complex	1	0.952236	GO:0015137	citrate transmembrane transporter activity	1	0.0993162
GO:0052545	callose localization	5	0.0158978	GO:0005829	cytosol	50	0.95353	GO:0015185	gamma-aminobutyric acid transmembrane transporter activity	1	0.0993162
GO:0051186	cofactor metabolic process	18	0.0159515	GO:0044440	endosomal part	1	0.956642	GO:0016412	serine O-acyltransferase activity	1	0.0993162
GO:0006074	(1->3)-beta-D-glucan metabolic process	4	0.0162004	GO:0031968	organelle outer membrane	1	0.962502	GO:0016731	oxidoreductase activity, acting on iron-sulfur proteins as donors, NAD or NADP as acceptor	1	0.0993162
GO:0009084	glutamine family amino acid biosynthetic process	4	0.0162004	GO:0044433	cytoplasmic vesicle part	2	0.962723	GO:0033799	myricetin 3'-O-methyltransferase activity	1	0.0993162
GO:0006865	amino acid transport	6	0.0173262	GO:0097708	intracellular vesicle	9	0.964604	GO:0036202	ent-cassa-12,15-diene 11-hydroxylase activity	1	0.0993162
GO:0006520	cellular amino acid metabolic process	15	0.017638	GO:0031976	plastid thylakoid	6	0.964763	GO:0042389	omega-3 fatty acid desaturase activity	1	0.0993162
GO:1901617	organic hydroxy compound biosynthetic process	10	0.0177001	GO:0009534	chloroplast thylakoid	6	0.965783	GO:0045437	uridine nucleosidase activity	1	0.0993162
GO:0033037	polysaccharide localization	5	0.01796	GO:0005783	endoplasmic reticulum	17	0.966231	GO:0046920	alpha-(1->3)-fucosyltransferase activity	1	0.0993162
GO:1901607	alpha-amino acid biosynthetic process	9	0.0185376	GO:0031410	cytoplasmic vesicle	9	0.966374	GO:0047063	L-ascorbate-cytochrome-b5 reductase activity	1	0.0993162
GO:0009636	response to toxic substance	18	0.0187236	GO:0044455	mitochondrial membrane part	1	0.970564	GO:0047987	hydroperoxide dehydratase activity	1	0.0993162
GO:0006572	tyrosine catabolic process	2	0.0188913	GO:0019898	extrinsic component of membrane	1	0.971956	GO:0050203	oxalate-CoA ligase activity	1	0.0993162
GO:0009759	indole glucosinolate biosynthetic process	2	0.0188913	GO:0005874	microtubule	2	0.973105	GO:0070547	L-tyrosine aminotransferase activity	1	0.0993162
GO:0016103	diterpenoid catabolic process	2	0.0188913	GO:0019867	outer membrane	1	0.973282	GO:1990482	sphingolipid alpha-glucuronosyltransferase activity	1	0.0993162
GO:0018871	1-aminocyclopropane-1-carboxylate metabolic process	2	0.0188913	GO:0000139	Golgi membrane	2	0.975228	GO:0016747	transferase activity, transferring acyl groups other than amino-acyl groups	20	0.100112
GO:0019321	pentose metabolic process	2	0.0188913	GO:0098687	chromosomal region	1	0.976895	GO:0050660	flavin adenine dinucleotide binding	8	0.101514
GO:0042218	1-aminocyclopropane-1-carboxylate biosynthetic process	2	0.0188913	GO:0016607	nuclear speck	1	0.980021	GO:0004842	ubiquitin-protein transferase activity	33	0.116752
GO:0045487	gibberellin catabolic process	2	0.0188913	GO:0005875	microtubule associated complex	1	0.980966	GO:0042802	identical protein binding	24	0.121538
GO:0071323	cellular response to chitin	2	0.0188913	GO:0012505	endomembrane system	38	0.982159	GO:0016776	phosphotransferase activity, phosphate group as acceptor	2	0.122107
GO:1902652	secondary alcohol metabolic process	2	0.0188913	GO:0044421	extracellular region part	1	0.985062	GO:0003712	transcription cofactor activity	7	0.12418
GO:1902653	secondary alcohol biosynthetic process	2	0.0188913	GO:0005739	mitochondrion	24	0.986338	GO:0016740	transferase activity	102	0.135152
GO:0009682	induced systemic resistance	4	0.0189215	GO:0005887	integral component of plasma membrane	4	0.987197	GO:0016814	hydrolase activity, acting on carbon-nitrogen (but not peptide) bonds, in cyclic amidines	2	0.139635
GO:0010044	response to aluminum ion	3	0.0190986	GO:0099513	polymeric cytoskeletal fiber	1	0.988833	GO:0048038	quinone binding	2	0.139635
GO:0035383	thioester metabolic process	3	0.0190986	GO:0120025	plasma membrane bounded cell projection	2	0.98924	GO:0005347	ATP transmembrane transporter activity	3	0.144289
GO:0042631	cellular response to water deprivation	3	0.0190986	GO:0031967	organelle envelope	17	0.989604	GO:0002083	4-hydroxybenzoate decaprenyltransferase activity	1	0.145215
GO:0071219	cellular response to molecule of bacterial origin	3	0.0190986	GO:0042995	cell projection	2	0.990111	GO:0003935	GTP cyclohydrolase II activity	1	0.145215
GO:0002237	response to molecule of bacterial origin	5	0.0201912	GO:0031975	envelope	17	0.9903	GO:0004033	aldo-keto reductase (NADP) activity	1	0.145215
GO:0006629	lipid metabolic process	33	0.0204015	GO:0044436	thylakoid part	4	0.993289	GO:0004097	catechol oxidase activity	1	0.145215
GO:0051704	multi-organism process	59	0.0209709	GO:0044435	plastid part	23	0.994064	GO:0004163	diphosphomevalonate decarboxylase activity	1	0.145215
GO:0005992	trehalose biosynthetic process	4	0.0219088	GO:0009579	thylakoid	6	0.994433	GO:0004351	glutamate decarboxylase activity	1	0.145215
GO:0006900	vesicle budding from membrane	4	0.0219088	GO:0099081	supramolecular polymer	1	0.994607	GO:0004614	phosphoglucomutase activity	1	0.145215
GO:0010193	response to ozone	4	0.0219088	GO:0099512	supramolecular fiber	1	0.994607	GO:0004825	methionine-tRNA ligase activity	1	0.145215
GO:0016998	cell wall macromolecule catabolic process	5	0.0225963	GO:0099080	supramolecular complex	1	0.994862	GO:0005092	GDP-dissociation inhibitor activity	1	0.145215
GO:0006637	acyl-CoA metabolic process	3	0.0235004	GO:0044434	chloroplast part	22	0.996066	GO:0008106	alcohol dehydrogenase (NADP+) activity	1	0.145215
GO:0019218	regulation of steroid metabolic process	3	0.0235004	GO:0009535	chloroplast thylakoid membrane	3	0.997076	GO:0008330	protein tyrosine/threonine phosphatase activity	1	0.145215
GO:0071462	cellular response to water stimulus	3	0.0235004	GO:0009536	plastid	44	0.997507	GO:0008686	3,4-dihydroxy-2-butanone-4-phosphate synthase activity	1	0.145215
GO:1902074	response to salt	3	0.0235004	GO:0031461	cullin-RING ubiquitin ligase complex	1	0.997639	GO:0009674	potassium:sodium symporter activity	1	0.145215
GO:0051273	beta-glucan metabolic process	7	0.0239053	GO:0016604	nuclear body	1	0.997857	GO:0015370	solute:sodium symporter activity	1	0.145215
GO:0009753	response to jasmonic acid	13	0.0248066	GO:0055035	plastid thylakoid membrane	2	0.998754	GO:0016229	steroid dehydrogenase activity	1	0.145215
GO:0001666	response to hypoxia	7	0.0258264	GO:0000228	nuclear chromosome	1	0.998916	GO:0019136	deoxynucleoside kinase activity	1	0.145215
GO:0006570	tyrosine metabolic process	2	0.0274892	GO:0009526	plastid envelope	7	0.998945	GO:0019237	centromeric DNA binding	1	0.145215
GO:0007265	Ras protein signal transduction	2	0.0274892	GO:0015630	microtubule cytoskeleton	2	0.999124	GO:0031420	alkali metal ion binding	1	0.145215
GO:0008300	isoprenoid catabolic process	2	0.0274892	GO:0009507	chloroplast	43	0.999166	GO:0042289	MHC class II protein binding	1	0.145215
GO:0010036	response to boron-containing substance	2	0.0274892	GO:0034357	photosynthetic membrane	2	0.999266	GO:0047293	4-hydroxybenzoate nonaprenyltransferase activity	1	0.145215
GO:0015936	coenzyme A metabolic process	2	0.0274892	GO:0042651	thylakoid membrane	2	0.999385	GO:0047769	arogenate dehydratase activity	1	0.145215
GO:0016115	terpenoid catabolic process	2	0.0274892	GO:0098796	membrane protein complex	2	0.999461	GO:0102483	scopolin beta-glucosidase activity	1	0.145215
GO:0070370	cellular heat acclimation	2	0.0274892	GO:0000151	ubiquitin ligase complex	1	0.999736	GO:0102721	ubiquinol:oxygen oxidoreductase activity	1	0.145215
GO:0080029	cellular response to boron-containing substance levels	2	0.0274892	GO:0044430	cytoskeletal part	2	0.999831	GO:1990439	MAP kinase serine/threonine phosphatase activity	1	0.145215
GO:0006541	glutamine metabolic process	3	0.0284027	GO:0009941	chloroplast envelope	5	0.999906	GO:0016759	cellulose synthase activity	3	0.156545
GO:0009704	de-etiolation	4	0.028704	GO:0044444	cytoplasmic part	151	0.999941	GO:0016408	C-acyltransferase activity	2	0.157656
GO:0052482	defense response by cell wall thickening	4	0.028704	GO:0005856	cytoskeleton	2	0.999962	GO:0016857	racemase and epimerase activity, acting on carbohydrates and derivatives	2	0.157656
GO:0014070	response to organic cyclic compound	19	0.0299556	GO:0005694	chromosome	2	0.999984	GO:0072341	modified amino acid binding	2	0.157656
GO:0007389	pattern specification process	14	0.0316502	GO:0044451	nucleoplasm part	2	0.999987	GO:1900750	oligopeptide binding	2	0.157656
GO:0033865	nucleoside bisphosphate metabolic process	3	0.0338026	GO:0044427	chromosomal part	1	0.999988	GO:0016830	carbon-carbon lyase activity	3	0.169108
GO:0033875	ribonucleoside bisphosphate metabolic process	3	0.0338026	GO:0005730	nucleolus	5	0.999994	GO:0046915	transition metal ion transmembrane transporter activity	4	0.174459
GO:0034032	purine nucleoside bisphosphate metabolic process	3	0.0338026	GO:0005737	cytoplasm	189	0.999995	GO:0042623	ATPase activity, coupled	21	0.174517
GO:1900673	olefin metabolic process	3	0.0338026	GO:0005623	cell	308	0.999999	GO:0043295	glutathione binding	2	0.176077
GO:0016054	organic acid catabolic process	7	0.0345589	GO:0044464	cell part	308	0.999999	GO:0016798	hydrolase activity, acting on glycosyl bonds	13	0.182061
GO:0046395	carboxylic acid catabolic process	7	0.0345589	GO:0005654	nucleoplasm	5	0.999999	GO:0004072	aspartate kinase activity	1	0.188777
GO:0033036	macromolecule localization	29	0.0352657	GO:0005575	cellular_component	315	1	GO:0004350	glutamate-5-semialdehyde dehydrogenase activity	1	0.188777
GO:0008652	cellular amino acid biosynthetic process	9	0.0363711	GO:1990234	transferase complex	1	1	GO:0004421	hydroxymethylglutaryl-CoA synthase activity	1	0.188777
GO:0006561	proline biosynthetic process	2	0.037338	GO:0005840	ribosome	1	1	GO:0005432	calcium:sodium antiporter activity	1	0.188777
GO:0006690	icosanoid metabolic process	2	0.037338	GO:0031981	nuclear lumen	8	1	GO:0005460	UDP-glucose transmembrane transporter activity	1	0.188777
GO:0009074	aromatic amino acid family catabolic process	2	0.037338	GO:0044446	intracellular organelle part	70	1	GO:0008013	beta-catenin binding	1	0.188777
GO:0061088	regulation of sequestering of zinc ion	2	0.037338	GO:1902494	catalytic complex	1	1	GO:0008883	glutamyl-tRNA reductase activity	1	0.188777
GO:0044281	small molecule metabolic process	45	0.0379602	GO:0031974	membrane-enclosed lumen	10	1	GO:0015086	cadmium ion transmembrane transporter activity	1	0.188777
GO:0090407	organophosphate biosynthetic process	12	0.039561	GO:0043233	organelle lumen	10	1	GO:0015643	toxic substance binding	1	0.188777
GO:0006535	cysteine biosynthetic process from serine	3	0.0396939	GO:0070013	intracellular organelle lumen	10	1	GO:0015927	trehalase activity	1	0.188777
GO:0010112	regulation of systemic acquired resistance	3	0.0396939	GO:0044422	organelle part	70	1	GO:0016639	oxidoreductase activity, acting on the CH-NH2 group of donors, NAD or NADP as acceptor	1	0.188777
GO:0098754	detoxification	10	0.0407699	GO:0043228	non-membrane-bounded organelle	8	1	GO:0017077	oxidative phosphorylation uncoupler activity	1	0.188777
GO:0006796	phosphate-containing compound metabolic process	52	0.0418916	GO:0043232	intracellular non-membrane-bounded organelle	8	1	GO:0017084	delta1-pyrroline-5-carboxylate synthetase activity	1	0.188777
GO:0001649	osteoblast differentiation	1	0.0455403	GO:0044428	nuclear part	8	1	GO:0019172	glyoxalase III activity	1	0.188777
GO:0001700	embryonic development via the syncytial blastoderm	1	0.0455403	GO:0005622	intracellular	222	1	GO:0050662	coenzyme binding	6	0.190403
GO:0001737	establishment of imaginal disc-derived wing hair orientation	1	0.0455403	GO:0044424	intracellular part	221	1	GO:0015081	sodium ion transmembrane transporter activity	2	0.194809
GO:0001745	compound eye morphogenesis	1	0.0455403	GO:0043231	intracellular membrane-bounded organelle	170	1	GO:0016836	hydro-lyase activity	4	0.205838
GO:0001751	compound eye photoreceptor cell differentiation	1	0.0455403	GO:0043227	membrane-bounded organelle	171	1	GO:0004707	MAP kinase activity	2	0.213772
GO:0001752	compound eye photoreceptor fate commitment	1	0.0455403	GO:0005634	nucleus	85	1	GO:0016645	oxidoreductase activity, acting on the CH-NH group of donors	2	0.213772
GO:0002168	instar larval development	1	0.0455403	GO:0032991	macromolecular complex	9	1	GO:0016854	racemase and epimerase activity	2	0.213772
GO:0006085	acetyl-CoA biosynthetic process	1	0.0455403	GO:0043226	organelle	174	1	GO:0019205	nucleobase-containing compound kinase activity	2	0.213772
GO:0006218	uridine catabolic process	1	0.0455403	GO:0043229	intracellular organelle	174	1	GO:0019842	vitamin binding	2	0.213772
GO:0007096	regulation of exit from mitosis	1	0.0455403					GO:0070279	vitamin B6 binding	2	0.213772
GO:0007318	pole plasm protein localization	1	0.0455403					GO:0004722	protein serine/threonine phosphatase activity	5	0.226538
GO:0007391	dorsal closure	1	0.0455403					GO:0003955	NAD(P)H dehydrogenase (quinone) activity	1	0.230122
GO:0007464	R3/R4 cell fate commitment	1	0.0455403					GO:0004310	farnesyl-diphosphate farnesyltransferase activity	1	0.230122
GO:0007635	chemosensory behavior	1	0.0455403					GO:0004340	glucokinase activity	1	0.230122
GO:0009800	cinnamic acid biosynthetic process	1	0.0455403					GO:0004550	nucleoside diphosphate kinase activity	1	0.230122
GO:0009804	coumarin metabolic process	1	0.0455403					GO:0004779	sulfate adenylyltransferase activity	1	0.230122
GO:0009805	coumarin biosynthetic process	1	0.0455403					GO:0004816	asparagine-tRNA ligase activity	1	0.230122
GO:0010045	response to nickel cation	1	0.0455403					GO:0004970	ionotropic glutamate receptor activity	1	0.230122
GO:0010421	hydrogen peroxide-mediated programmed cell death	1	0.0455403					GO:0005326	neurotransmitter transporter activity	1	0.230122
GO:0010479	stele development	1	0.0455403					GO:0005338	nucleotide-sugar transmembrane transporter activity	1	0.230122
GO:0010597	green leaf volatile biosynthetic process	1	0.0455403					GO:0015142	tricarboxylic acid transmembrane transporter activity	1	0.230122
GO:0010771	negative regulation of cell morphogenesis involved in differentiation	1	0.0455403					GO:0015368	calcium:cation antiporter activity	1	0.230122
GO:0010973	positive regulation of barrier septum assembly	1	0.0455403					GO:0019158	mannokinase activity	1	0.230122
GO:0015746	citrate transport	1	0.0455403					GO:0019206	nucleoside kinase activity	1	0.230122
GO:0016331	morphogenesis of embryonic epithelium	1	0.0455403					GO:0042287	MHC protein binding	1	0.230122
GO:0016332	establishment or maintenance of polarity of embryonic epithelium	1	0.0455403					GO:0051996	squalene synthase activity	1	0.230122
GO:0016333	morphogenesis of follicular epithelium	1	0.0455403					GO:0016597	amino acid binding	2	0.232896
GO:0016334	establishment or maintenance of polarity of follicular epithelium	1	0.0455403					GO:0031406	carboxylic acid binding	3	0.235533
GO:0016335	morphogenesis of larval imaginal disc epithelium	1	0.0455403					GO:0043177	organic acid binding	3	0.235533
GO:0016336	establishment or maintenance of polarity of larval imaginal disc epithelium	1	0.0455403					GO:0016760	cellulose synthase (UDP-forming) activity	4	0.238686
GO:0018973	trinitrotoluene metabolic process	1	0.0455403					GO:0008757	S-adenosylmethionine-dependent methyltransferase activity	7	0.240217
GO:0018974	2,4,6-trinitrotoluene metabolic process	1	0.0455403					GO:0004402	histone acetyltransferase activity	2	0.252113
GO:0019326	nitrotoluene metabolic process	1	0.0455403					GO:0016772	transferase activity, transferring phosphorus-containing groups	39	0.254748
GO:0019372	lipoxygenase pathway	1	0.0455403					GO:0016758	transferase activity, transferring hexosyl groups	11	0.256022
GO:0019427	acetyl-CoA biosynthetic process from acetate	1	0.0455403					GO:0003849	3-deoxy-7-phosphoheptulonate synthase activity	1	0.269361
GO:0019918	peptidyl-arginine methylation, to symmetrical-dimethyl arginine	1	0.0455403					GO:0004014	adenosylmethionine decarboxylase activity	1	0.269361
GO:0019991	septate junction assembly	1	0.0455403					GO:0004066	asparagine synthase (glutamine-hydrolyzing) activity	1	0.269361
GO:0030447	filamentous growth	1	0.0455403					GO:0004301	epoxide hydrolase activity	1	0.269361
GO:0030448	hyphal growth	1	0.0455403					GO:0004471	malate dehydrogenase (decarboxylating) (NAD+) activity	1	0.269361
GO:0030714	anterior/posterior axis specification, follicular epithelium	1	0.0455403					GO:0004781	sulfate adenylyltransferase (ATP) activity	1	0.269361
GO:0030859	polarized epithelial cell differentiation	1	0.0455403					GO:0004797	thymidine kinase activity	1	0.269361
GO:0031028	septation initiation signaling	1	0.0455403					GO:0008113	peptide-methionine (S)-S-oxide reductase activity	1	0.269361
GO:0031991	regulation of actomyosin contractile ring contraction	1	0.0455403					GO:0008417	fucosyltransferase activity	1	0.269361
GO:0032387	negative regulation of intracellular transport	1	0.0455403					GO:0008490	arsenite secondary active transmembrane transporter activity	1	0.269361
GO:0033211	adiponectin-activated signaling pathway	1	0.0455403					GO:0008865	fructokinase activity	1	0.269361
GO:0033687	osteoblast proliferation	1	0.0455403					GO:0015446	ATPase-coupled arsenite transmembrane transporter activity	1	0.269361
GO:0034332	adherens junction organization	1	0.0455403					GO:0015930	glutamate synthase activity	1	0.269361
GO:0034333	adherens junction assembly	1	0.0455403					GO:0016803	ether hydrolase activity	1	0.269361
GO:0035089	establishment of apical/basal cell polarity	1	0.0455403					GO:0033549	MAP kinase phosphatase activity	1	0.269361
GO:0035246	peptidyl-arginine N-methylation	1	0.0455403					GO:0042577	lipid phosphatase activity	1	0.269361
GO:0035247	peptidyl-arginine omega-N-methylation	1	0.0455403					GO:0043225	ATPase-coupled anion transmembrane transporter activity	1	0.269361
GO:0036099	female germ-line stem cell population maintenance	1	0.0455403					GO:0080043	quercetin 3-O-glucosyltransferase activity	1	0.269361
GO:0036180	filamentous growth of a population of unicellular organisms in response to biotic stimulus	1	0.0455403					GO:0080044	quercetin 7-O-glucosyltransferase activity	1	0.269361
GO:0036474	cell death in response to hydrogen peroxide	1	0.0455403					GO:0046933	proton-transporting ATP synthase activity, rotational mechanism	2	0.271366
GO:0042048	olfactory behavior	1	0.0455403					GO:0016829	lyase activity	12	0.274577
GO:0042067	establishment of ommatidial planar polarity	1	0.0455403					GO:0016702	oxidoreductase activity, acting on single donors with incorporation of molecular oxygen, incorporation of two atoms of oxygen	3	0.277303
GO:0042706	eye photoreceptor cell fate commitment	1	0.0455403					GO:0003700	transcription factor activity, sequence-specific DNA binding	59	0.283005
GO:0043297	apical junction assembly	1	0.0455403					GO:0016846	carbon-sulfur lyase activity	2	0.2906
GO:0044182	filamentous growth of a population of unicellular organisms	1	0.0455403					GO:0070001	aspartic-type peptidase activity	2	0.2906
GO:0045175	basal protein localization	1	0.0455403					GO:1901681	sulfur compound binding	2	0.2906
GO:0045186	zonula adherens assembly	1	0.0455403					GO:0003978	UDP-glucose 4-epimerase activity	1	0.306602
GO:0045198	establishment of epithelial cell apical/basal polarity	1	0.0455403					GO:0004020	adenylylsulfate kinase activity	1	0.306602
GO:0045337	farnesyl diphosphate biosynthetic process	1	0.0455403					GO:0004806	triglyceride lipase activity	1	0.306602
GO:0045570	regulation of imaginal disc growth	1	0.0455403					GO:0008395	steroid hydroxylase activity	1	0.306602
GO:0045571	negative regulation of imaginal disc growth	1	0.0455403					GO:0015020	glucuronosyltransferase activity	1	0.306602
GO:0046108	uridine metabolic process	1	0.0455403					GO:0015114	phosphate ion transmembrane transporter activity	1	0.306602
GO:0046256	2,4,6-trinitrotoluene catabolic process	1	0.0455403					GO:0016801	hydrolase activity, acting on ether bonds	1	0.306602
GO:0046260	trinitrotoluene catabolic process	1	0.0455403					GO:0031683	G-protein beta/gamma-subunit complex binding	1	0.306602
GO:0046263	nitrotoluene catabolic process	1	0.0455403					GO:0070290	N-acylphosphatidylethanolamine-specific phospholipase D activity	1	0.306602
GO:0046552	photoreceptor cell fate commitment	1	0.0455403					GO:0008171	O-methyltransferase activity	4	0.330703
GO:0048056	R3/R4 cell differentiation	1	0.0455403					GO:0003950	NAD+ ADP-ribosyltransferase activity	1	0.341946
GO:0048663	neuron fate commitment	1	0.0455403					GO:0004435	phosphatidylinositol phospholipase C activity	1	0.341946
GO:0050770	regulation of axonogenesis	1	0.0455403					GO:0015105	arsenite transmembrane transporter activity	1	0.341946
GO:0050771	negative regulation of axonogenesis	1	0.0455403					GO:0015203	polyamine transmembrane transporter activity	1	0.341946
GO:0055090	acylglycerol homeostasis	1	0.0455403					GO:0016730	oxidoreductase activity, acting on iron-sulfur proteins as donors	1	0.341946
GO:0061162	establishment of monopolar cell polarity	1	0.0455403					GO:0016868	intramolecular transferase activity, phosphotransferases	1	0.341946
GO:0061326	renal tubule development	1	0.0455403					GO:0043565	sequence-specific DNA binding	31	0.345931
GO:0061339	establishment or maintenance of monopolar cell polarity	1	0.0455403					GO:0010857	calcium-dependent protein kinase activity	2	0.366464
GO:0070328	triglyceride homeostasis	1	0.0455403					GO:0003680	AT DNA binding	1	0.375491
GO:0071289	cellular response to nickel ion	1	0.0455403					GO:0005546	phosphatidylinositol-4,5-bisphosphate binding	1	0.375491
GO:0072002	Malpighian tubule development	1	0.0455403					GO:0016208	AMP binding	1	0.375491
GO:0072490	toluene-containing compound metabolic process	1	0.0455403					GO:0016411	acylglycerol O-acyltransferase activity	1	0.375491
GO:0072491	toluene-containing compound catabolic process	1	0.0455403					GO:0017096	acetylserotonin O-methyltransferase activity	1	0.375491
GO:0090162	establishment of epithelial cell polarity	1	0.0455403					GO:0046624	sphingolipid transporter activity	1	0.375491
GO:0090315	negative regulation of protein targeting to membrane	1	0.0455403					GO:0009931	calcium-dependent protein serine/threonine kinase activity	2	0.384978
GO:0090317	negative regulation of intracellular protein transport	1	0.0455403					GO:0016407	acetyltransferase activity	4	0.389321
GO:0090410	malonate catabolic process	1	0.0455403					GO:0003993	acid phosphatase activity	3	0.390246
GO:1901891	regulation of cell septum assembly	1	0.0455403					GO:0015171	amino acid transmembrane transporter activity	3	0.390246
GO:1901893	positive regulation of cell septum assembly	1	0.0455403					GO:0050661	NADP binding	4	0.400992
GO:1903438	positive regulation of mitotic cytokinetic process	1	0.0455403					GO:0019199	transmembrane receptor protein kinase activity	6	0.401217
GO:1903490	positive regulation of mitotic cytokinesis	1	0.0455403					GO:0001882	nucleoside binding	2	0.403253
GO:0009064	glutamine family amino acid metabolic process	4	0.0456653					GO:0001883	purine nucleoside binding	2	0.403253
GO:0090626	plant epidermis morphogenesis	7	0.0479678					GO:0016831	carboxy-lyase activity	2	0.403253
GO:0009240	isopentenyl diphosphate biosynthetic process	2	0.0483063					GO:0032550	purine ribonucleoside binding	2	0.403253
GO:0019221	cytokine-mediated signaling pathway	2	0.0483063					GO:0032561	guanyl ribonucleotide binding	2	0.403253
GO:0046490	isopentenyl diphosphate metabolic process	2	0.0483063					GO:0003885	D-arabinono-1,4-lactone oxidase activity	1	0.407327
GO:0090181	regulation of cholesterol metabolic process	2	0.0483063					GO:0004396	hexokinase activity	1	0.407327
GO:0006793	phosphorus metabolic process	52	0.0501945					GO:0009044	xylan 1,4-beta-xylosidase activity	1	0.407327
GO:0090558	plant epidermis development	15	0.0514175					GO:0015165	pyrimidine nucleotide-sugar transmembrane transporter activity	1	0.407327
GO:0031668	cellular response to extracellular stimulus	10	0.0516836					GO:0016274	protein-arginine N-methyltransferase activity	1	0.407327
GO:0044275	cellular carbohydrate catabolic process	5	0.0526195					GO:0090430	caffeoyl-CoA: alcohol caffeoyl transferase activity	1	0.407327
GO:0052386	cell wall thickening	4	0.0558449					GO:0016616	oxidoreductase activity, acting on the CH-OH group of donors, NAD or NADP as acceptor	5	0.417071
GO:0052543	callose deposition in cell wall	4	0.0558449					GO:0004675	transmembrane receptor protein serine/threonine kinase activity	6	0.419579
GO:0055088	lipid homeostasis	4	0.0558449					GO:0042562	hormone binding	2	0.421264
GO:0009816	defense response to bacterium, incompatible interaction	5	0.0569235					GO:0008374	O-acyltransferase activity	4	0.424203
GO:0009414	response to water deprivation	19	0.0591093					GO:0004709	MAP kinase kinase kinase activity	1	0.437542
GO:0001704	formation of primary germ layer	2	0.0602721					GO:0005375	copper ion transmembrane transporter activity	1	0.437542
GO:0001706	endoderm formation	2	0.0602721					GO:0016840	carbon-nitrogen lyase activity	1	0.437542
GO:0006213	pyrimidine nucleoside metabolic process	2	0.0602721					GO:0030544	Hsp70 protein binding	1	0.437542
GO:0007492	endoderm development	2	0.0602721					GO:0051010	microtubule plus-end binding	1	0.437542
GO:0050803	regulation of synapse structure or activity	2	0.0602721					GO:0070006	metalloaminopeptidase activity	1	0.437542
GO:0010026	trichome differentiation	7	0.0607923					GO:0016741	transferase activity, transferring one-carbon groups	7	0.437783
GO:0042538	hyperosmotic salinity response	4	0.0613548					GO:0004683	calmodulin-dependent protein kinase activity	2	0.438991
GO:0048583	regulation of response to stimulus	43	0.0613736					GO:0051287	NAD binding	4	0.447183
GO:0009415	response to water	19	0.0660137					GO:0016706	oxidoreductase activity, acting on paired donors, with incorporation or reduction of molecular oxygen, 2-oxoglutarate as one donor, and incorporation of one atom each of oxygen into both donors	2	0.456416
GO:0006839	mitochondrial transport	6	0.0662925					GO:0019001	guanyl nucleotide binding	2	0.456416
GO:0072521	purine-containing compound metabolic process	9	0.0663642					GO:0016405	CoA-ligase activity	1	0.466218
GO:0046165	alcohol biosynthetic process	4	0.0671408					GO:0097599	xylanase activity	1	0.466218
GO:0016128	phytosteroid metabolic process	3	0.0679618					GO:0019787	ubiquitin-like protein transferase activity	24	0.469419
GO:0071216	cellular response to biotic stimulus	3	0.0679618					GO:0016614	oxidoreductase activity, acting on CH-OH group of donors	4	0.481083
GO:0071496	cellular response to external stimulus	10	0.0699806					GO:0016298	lipase activity	3	0.485356
GO:0009741	response to brassinosteroid	5	0.0710101					GO:0016887	ATPase activity	29	0.487704
GO:0010508	positive regulation of autophagy	2	0.0731221					GO:0017111	nucleoside-triphosphatase activity	24	0.491264
GO:0033591	response to L-ascorbic acid	2	0.0731221					GO:0009055	electron carrier activity	8	0.491393
GO:0009072	aromatic amino acid family metabolic process	4	0.0731988					GO:0003872	6-phosphofructokinase activity	1	0.493433
GO:0006163	purine nucleotide metabolic process	8	0.0745246					GO:0004124	cysteine synthase activity	1	0.493433
GO:0042744	hydrogen peroxide catabolic process	5	0.0760938					GO:0004383	guanylate cyclase activity	1	0.493433
GO:0071417	cellular response to organonitrogen compound	3	0.0761346					GO:0008083	growth factor activity	1	0.493433
GO:0071577	zinc II ion transmembrane transport	3	0.0761346					GO:0008970	phosphatidylcholine 1-acylhydrolase activity	1	0.493433
GO:0019752	carboxylic acid metabolic process	27	0.0775107					GO:0016878	acid-thiol ligase activity	1	0.493433
GO:0006633	fatty acid biosynthetic process	8	0.0780919					GO:0047372	acylglycerol lipase activity	1	0.493433
GO:0048366	leaf development	17	0.0792428					GO:0052716	hydroquinone:oxygen oxidoreductase activity	1	0.493433
GO:0010016	shoot system morphogenesis	11	0.0839937					GO:0016817	hydrolase activity, acting on acid anhydrides	25	0.497333
GO:1905392	plant organ morphogenesis	20	0.084164					GO:0030276	clathrin binding	2	0.506738
GO:0008285	negative regulation of cell proliferation	3	0.0847166					GO:0046527	glucosyltransferase activity	3	0.511234
GO:0006836	neurotransmitter transport	2	0.0867512					GO:0060089	molecular transducer activity	10	0.517774
GO:0009268	response to pH	2	0.0867512					GO:0015298	solute:cation antiporter activity	1	0.519262
GO:0010262	somatic embryogenesis	2	0.0867512					GO:0015491	cation:cation antiporter activity	1	0.519262
GO:0010447	response to acidic pH	2	0.0867512					GO:0016790	thiolester hydrolase activity	1	0.519262
GO:0016045	detection of bacterium	2	0.0867512					GO:1901683	arsenate ion transmembrane transporter activity	1	0.519262
GO:0042447	hormone catabolic process	2	0.0867512					GO:0032549	ribonucleoside binding	2	0.522825
GO:0043620	regulation of DNA-templated transcription in response to stress	2	0.0867512					GO:0016810	hydrolase activity, acting on carbon-nitrogen (but not peptide) bonds	3	0.523912
GO:1900056	negative regulation of leaf senescence	2	0.0867512					GO:0016818	hydrolase activity, acting on acid anhydrides, in phosphorus-containing anhydrides	25	0.531218
GO:1901658	glycosyl compound catabolic process	2	0.0867512					GO:0004620	phospholipase activity	2	0.538555
GO:1902930	regulation of alcohol biosynthetic process	2	0.0867512					GO:0004630	phospholipase D activity	1	0.543775
GO:0035690	cellular response to drug	7	0.087843					GO:0008553	hydrogen-exporting ATPase activity, phosphorylative mechanism	1	0.543775
GO:0000749	response to pheromone involved in conjugation with cellular fusion	1	0.0890097					GO:0016799	hydrolase activity, hydrolyzing N-glycosyl compounds	1	0.543775
GO:0000750	pheromone-dependent signal transduction involved in conjugation with cellular fusion	1	0.0890097					GO:0019840	isoprenoid binding	1	0.543775
GO:0001754	eye photoreceptor cell differentiation	1	0.0890097					GO:0016462	pyrophosphatase activity	24	0.555768
GO:0006152	purine nucleoside catabolic process	1	0.0890097					GO:0004721	phosphoprotein phosphatase activity	4	0.556612
GO:0006696	ergosterol biosynthetic process	1	0.0890097					GO:0008138	protein tyrosine/serine/threonine phosphatase activity	1	0.56704
GO:0008204	ergosterol metabolic process	1	0.0890097					GO:0010329	auxin efflux transmembrane transporter activity	1	0.56704
GO:0009088	threonine biosynthetic process	1	0.0890097					GO:0015179	L-amino acid transmembrane transporter activity	1	0.56704
GO:0009095	aromatic amino acid family biosynthetic process, prephenate pathway	1	0.0890097					GO:0016763	transferase activity, transferring pentosyl groups	1	0.56704
GO:0009120	deoxyribonucleoside metabolic process	1	0.0890097					GO:0016877	ligase activity, forming carbon-sulfur bonds	1	0.56704
GO:0010097	specification of stamen identity	1	0.0890097					GO:0019212	phosphatase inhibitor activity	1	0.56704
GO:0010116	positive regulation of abscisic acid biosynthetic process	1	0.0890097					GO:0032050	clathrin heavy chain binding	1	0.56704
GO:0010493	Lewis a epitope biosynthetic process	1	0.0890097					GO:0042054	histone methyltransferase activity	1	0.56704
GO:0010514	induction of conjugation with cellular fusion	1	0.0890097					GO:0080161	auxin transmembrane transporter activity	1	0.56704
GO:0010520	regulation of reciprocal meiotic recombination	1	0.0890097					GO:1902936	phosphatidylinositol bisphosphate binding	1	0.56704
GO:0015812	gamma-aminobutyric acid transport	1	0.0890097					GO:0005484	SNAP receptor activity	2	0.568925
GO:0019236	response to pheromone	1	0.0890097					GO:0016835	carbon-oxygen lyase activity	4	0.577088
GO:0030011	maintenance of cell polarity	1	0.0890097					GO:0004190	aspartic-type endopeptidase activity	5	0.581507
GO:0031136	positive regulation of conjugation	1	0.0890097					GO:0042277	peptide binding	2	0.583557
GO:0031137	regulation of conjugation with cellular fusion	1	0.0890097					GO:0046910	pectinesterase inhibitor activity	2	0.583557
GO:0031139	positive regulation of conjugation with cellular fusion	1	0.0890097					GO:0004867	serine-type endopeptidase inhibitor activity	3	0.584447
GO:0032005	signal transduction involved in conjugation with cellular fusion	1	0.0890097					GO:0070696	transmembrane receptor protein serine/threonine kinase binding	1	0.589119
GO:0032954	regulation of cytokinetic process	1	0.0890097					GO:0004888	transmembrane signaling receptor activity	7	0.590054
GO:0032955	regulation of barrier septum assembly	1	0.0890097					GO:0016746	transferase activity, transferring acyl groups	10	0.595618
GO:0033609	oxalate metabolic process	1	0.0890097					GO:0015079	potassium ion transmembrane transporter activity	2	0.59782
GO:0033611	oxalate catabolic process	1	0.0890097					GO:0016620	oxidoreductase activity, acting on the aldehyde or oxo group of donors, NAD or NADP as acceptor	2	0.59782
GO:0034306	regulation of sexual sporulation	1	0.0890097					GO:0030695	GTPase regulator activity	2	0.59782
GO:0034307	regulation of ascospore formation	1	0.0890097					GO:0048037	cofactor binding	6	0.609867
GO:0035088	establishment or maintenance of apical/basal cell polarity	1	0.0890097					GO:0000987	core promoter proximal region sequence-specific DNA binding	1	0.610073
GO:0035090	maintenance of apical/basal cell polarity	1	0.0890097					GO:0004525	ribonuclease III activity	1	0.610073
GO:0035315	hair cell differentiation	1	0.0890097					GO:0005249	voltage-gated potassium channel activity	1	0.610073
GO:0035316	non-sensory hair organization	1	0.0890097					GO:0019200	carbohydrate kinase activity	1	0.610073
GO:0035317	imaginal disc-derived wing hair organization	1	0.0890097					GO:0033293	monocarboxylic acid binding	1	0.610073
GO:0035384	thioester biosynthetic process	1	0.0890097					GO:0044183	protein binding involved in protein folding	1	0.610073
GO:0035998	7,8-dihydroneopterin 3'-triphosphate biosynthetic process	1	0.0890097					GO:0052689	carboxylic ester hydrolase activity	4	0.61637
GO:0043649	dicarboxylic acid catabolic process	1	0.0890097					GO:0043169	cation binding	18	0.62836
GO:0043940	regulation of sexual sporulation resulting in formation of a cellular spore	1	0.0890097					GO:0001653	peptide receptor activity	1	0.62996
GO:0044108	cellular alcohol biosynthetic process	1	0.0890097					GO:0004659	prenyltransferase activity	1	0.62996
GO:0045128	negative regulation of reciprocal meiotic recombination	1	0.0890097					GO:0022884	macromolecule transmembrane transporter activity	1	0.62996
GO:0045197	establishment or maintenance of epithelial cell apical/basal polarity	1	0.0890097					GO:0030955	potassium ion binding	1	0.62996
GO:0045199	maintenance of epithelial cell apical/basal polarity	1	0.0890097					GO:0043178	alcohol binding	1	0.62996
GO:0046104	thymidine metabolic process	1	0.0890097					GO:0022890	inorganic cation transmembrane transporter activity	10	0.632252
GO:0046125	pyrimidine deoxyribonucleoside metabolic process	1	0.0890097					GO:0015294	solute:cation symporter activity	2	0.638388
GO:0046133	pyrimidine ribonucleoside catabolic process	1	0.0890097					GO:0004725	protein tyrosine phosphatase activity	1	0.648833
GO:0046135	pyrimidine nucleoside catabolic process	1	0.0890097					GO:0004743	pyruvate kinase activity	1	0.648833
GO:0046146	tetrahydrobiopterin metabolic process	1	0.0890097					GO:0016849	phosphorus-oxygen lyase activity	1	0.648833
GO:0046530	photoreceptor cell differentiation	1	0.0890097					GO:0035064	methylated histone binding	1	0.648833
GO:0046999	regulation of conjugation	1	0.0890097					GO:0140034	methylation-dependent protein binding	1	0.648833
GO:0050678	regulation of epithelial cell proliferation	1	0.0890097					GO:0042910	xenobiotic transporter activity	3	0.650275
GO:0050680	negative regulation of epithelial cell proliferation	1	0.0890097					GO:0015293	symporter activity	2	0.651176
GO:0051066	dihydrobiopterin metabolic process	1	0.0890097					GO:0000250	lanosterol synthase activity	1	0.666745
GO:0061245	establishment or maintenance of bipolar cell polarity	1	0.0890097					GO:0008320	protein transmembrane transporter activity	1	0.666745
GO:0071444	cellular response to pheromone	1	0.0890097					GO:0016903	oxidoreductase activity, acting on the aldehyde or oxo group of donors	1	0.666745
GO:0071507	MAPK cascade involved in conjugation with cellular fusion	1	0.0890097					GO:0019208	phosphatase regulator activity	1	0.666745
GO:0071616	acyl-CoA biosynthetic process	1	0.0890097					GO:0046873	metal ion transmembrane transporter activity	8	0.66708
GO:0080136	priming of cellular response to stress	1	0.0890097					GO:0033218	amide binding	2	0.675667
GO:0097384	cellular lipid biosynthetic process	1	0.0890097					GO:0061659	ubiquitin-like protein ligase activity	10	0.678227
GO:0110029	negative regulation of meiosis I	1	0.0890097					GO:0004499	N,N-dimethylaniline monooxygenase activity	1	0.683744
GO:1902223	erythrose 4-phosphate/phosphoenolpyruvate family amino acid biosynthetic process	1	0.0890097					GO:0015562	efflux transmembrane transporter activity	1	0.683744
GO:1902412	regulation of mitotic cytokinesis	1	0.0890097					GO:0043424	protein histidine kinase binding	1	0.683744
GO:1903436	regulation of mitotic cytokinetic process	1	0.0890097					GO:0061630	ubiquitin protein ligase activity	10	0.694555
GO:1905476	negative regulation of protein localization to membrane	1	0.0890097					GO:0005345	purine nucleobase transmembrane transporter activity	1	0.699876
GO:0016053	organic acid biosynthetic process	17	0.0906139					GO:0008170	N-methyltransferase activity	1	0.699876
GO:0046394	carboxylic acid biosynthetic process	17	0.0906139					GO:0015205	nucleobase transmembrane transporter activity	1	0.699876
GO:0009627	systemic acquired resistance	4	0.0929546					GO:0016866	intramolecular transferase activity	1	0.699876
GO:0044247	cellular polysaccharide catabolic process	4	0.0929546					GO:0042300	beta-amyrin synthase activity	1	0.699876
GO:0008299	isoprenoid biosynthetic process	9	0.0931065					GO:0044390	ubiquitin-like protein conjugating enzyme binding	1	0.699876
GO:0016052	carbohydrate catabolic process	8	0.0933638					GO:1904680	peptide transmembrane transporter activity	1	0.699876
GO:0006753	nucleoside phosphate metabolic process	10	0.0953653					GO:0016722	oxidoreductase activity, oxidizing metal ions	1	0.715187
GO:0009117	nucleotide metabolic process	10	0.0953653					GO:0099516	ion antiporter activity	1	0.715187
GO:0034440	lipid oxidation	4	0.100047					GO:0008375	acetylglucosaminyltransferase activity	1	0.729717
GO:0002495	antigen processing and presentation of peptide antigen via MHC class II	2	0.101062					GO:0070566	adenylyltransferase activity	1	0.729717
GO:0002504	antigen processing and presentation of peptide or polysaccharide antigen via MHC class II	2	0.101062					GO:0060589	nucleoside-triphosphatase regulator activity	2	0.730779
GO:0006560	proline metabolic process	2	0.101062					GO:0043167	ion binding	28	0.731663
GO:0006722	triterpenoid metabolic process	2	0.101062					GO:0003824	catalytic activity	212	0.733292
GO:0009692	ethylene metabolic process	2	0.101062					GO:0005102	receptor binding	3	0.734428
GO:0009693	ethylene biosynthetic process	2	0.101062					GO:0008324	cation transmembrane transporter activity	10	0.740382
GO:0019882	antigen processing and presentation	2	0.101062					GO:0005096	GTPase activator activity	2	0.740796
GO:0043449	cellular alkene metabolic process	2	0.101062					GO:0003756	protein disulfide isomerase activity	1	0.743506
GO:0043450	alkene biosynthetic process	2	0.101062					GO:0008276	protein methyltransferase activity	1	0.743506
GO:0048002	antigen processing and presentation of peptide antigen	2	0.101062					GO:0016410	N-acyltransferase activity	1	0.743506
GO:0070534	protein K63-linked ubiquitination	2	0.101062					GO:0004252	serine-type endopeptidase activity	4	0.74922
GO:1900674	olefin biosynthetic process	2	0.101062					GO:0019829	cation-transporting ATPase activity	2	0.750493
GO:1905622	negative regulation of leaf development	2	0.101062					GO:0016791	phosphatase activity	6	0.754197
GO:0045088	regulation of innate immune response	8	0.101597					GO:0005355	glucose transmembrane transporter activity	1	0.756593
GO:0009742	brassinosteroid mediated signaling pathway	3	0.103033					GO:0015149	hexose transmembrane transporter activity	1	0.756593
GO:0016567	protein ubiquitination	30	0.103142					GO:0005216	ion channel activity	3	0.758661
GO:0009991	response to extracellular stimulus	11	0.103272					GO:0015145	monosaccharide transmembrane transporter activity	1	0.769013
GO:0016042	lipid catabolic process	8	0.105862					GO:1901981	phosphatidylinositol phosphate binding	1	0.769013
GO:0048827	phyllome development	21	0.106061					GO:0003713	transcription coactivator activity	1	0.780799
GO:0006082	organic acid metabolic process	31	0.109336					GO:0008378	galactosyltransferase activity	1	0.780799
GO:0043436	oxoacid metabolic process	31	0.109336					GO:0009975	cyclase activity	1	0.780799
GO:0006165	nucleoside diphosphate phosphorylation	3	0.112728					GO:0015932	nucleobase-containing compound transmembrane transporter activity	1	0.780799
GO:0006829	zinc II ion transport	3	0.112728					GO:0042887	amide transmembrane transporter activity	1	0.780799
GO:0009817	defense response to fungus, incompatible interaction	3	0.112728					GO:1901505	carbohydrate derivative transporter activity	1	0.780799
GO:0000302	response to reactive oxygen species	11	0.113811					GO:0015077	monovalent inorganic cation transmembrane transporter activity	3	0.781074
GO:0009867	jasmonic acid mediated signaling pathway	6	0.114744					GO:0043168	anion binding	13	0.783623
GO:2000280	regulation of root development	7	0.115651					GO:0101005	ubiquitinyl hydrolase activity	1	0.791985
GO:0002213	defense response to insect	2	0.115965					GO:0001067	regulatory region nucleic acid binding	9	0.794627
GO:0007369	gastrulation	2	0.115965					GO:0044212	transcription regulatory region DNA binding	9	0.794627
GO:0097164	ammonium ion metabolic process	2	0.115965					GO:0016413	O-acetyltransferase activity	1	0.8026
GO:0099402	plant organ development	39	0.119744					GO:0031072	heat shock protein binding	1	0.8026
GO:0009056	catabolic process	45	0.119835					GO:0030234	enzyme regulator activity	9	0.807176
GO:0006972	hyperosmotic response	4	0.122748					GO:0004298	threonine-type endopeptidase activity	1	0.812674
GO:1901564	organonitrogen compound metabolic process	112	0.124336					GO:0005034	osmosensor activity	1	0.812674
GO:0071241	cellular response to inorganic substance	7	0.125833					GO:0005217	intracellular ligand-gated ion channel activity	1	0.812674
GO:0090698	post-embryonic plant morphogenesis	11	0.128781					GO:0005245	voltage-gated calcium channel activity	1	0.812674
GO:0000011	vacuole inheritance	1	0.130502					GO:0015278	calcium-release channel activity	1	0.812674
GO:0005993	trehalose catabolic process	1	0.130502					GO:0097603	temperature-gated ion channel activity	1	0.812674
GO:0006431	methionyl-tRNA aminoacylation	1	0.130502					GO:0097604	temperature-gated cation channel activity	1	0.812674
GO:0006654	phosphatidic acid biosynthetic process	1	0.130502					GO:0099604	ligand-gated calcium channel activity	1	0.812674
GO:0006657	CDP-choline pathway	1	0.130502					GO:1990760	osmolarity-sensing cation channel activity	1	0.812674
GO:0006695	cholesterol biosynthetic process	1	0.130502					GO:0030599	pectinesterase activity	2	0.817345
GO:0007019	microtubule depolymerization	1	0.130502					GO:0016671	oxidoreductase activity, acting on a sulfur group of donors, disulfide as acceptor	1	0.822235
GO:0008203	cholesterol metabolic process	1	0.130502					GO:0033612	receptor serine/threonine kinase binding	1	0.822235
GO:0008277	regulation of G-protein coupled receptor protein signaling pathway	1	0.130502					GO:0008168	methyltransferase activity	9	0.826798
GO:0009157	deoxyribonucleoside monophosphate biosynthetic process	1	0.130502					GO:0008565	protein transporter activity	1	0.831308
GO:0009164	nucleoside catabolic process	1	0.130502					GO:0019783	ubiquitin-like protein-specific protease activity	1	0.831308
GO:0009835	fruit ripening	1	0.130502					GO:0019888	protein phosphatase regulator activity	1	0.831308
GO:0016080	synaptic vesicle targeting	1	0.130502					GO:0051087	chaperone binding	1	0.831308
GO:0016081	synaptic vesicle docking	1	0.130502					GO:0016874	ligase activity	4	0.838823
GO:0018195	peptidyl-arginine modification	1	0.130502					GO:0005402	cation:sugar symporter activity	1	0.839918
GO:0018216	peptidyl-arginine methylation	1	0.130502					GO:0016762	xyloglucan:xyloglucosyl transferase activity	1	0.839918
GO:0032482	Rab protein signal transduction	1	0.130502					GO:0036094	small molecule binding	10	0.842306
GO:0034656	nucleobase-containing small molecule catabolic process	1	0.130502					GO:0005351	sugar:proton symporter activity	1	0.848089
GO:0034969	histone arginine methylation	1	0.130502					GO:0015295	solute:proton symporter activity	1	0.848089
GO:0035970	peptidyl-threonine dephosphorylation	1	0.130502					GO:0005543	phospholipid binding	3	0.848966
GO:0042173	regulation of sporulation resulting in formation of a cellular spore	1	0.130502					GO:0022834	ligand-gated channel activity	1	0.855844
GO:0042454	ribonucleoside catabolic process	1	0.130502					GO:0099094	ligand-gated cation channel activity	1	0.855844
GO:0042891	antibiotic transport	1	0.130502					GO:0016757	transferase activity, transferring glycosyl groups	11	0.856085
GO:0043937	regulation of sporulation	1	0.130502					GO:0005388	calcium-transporting ATPase activity	1	0.863203
GO:0043985	histone H4-R3 methylation	1	0.130502					GO:0008080	N-acetyltransferase activity	1	0.870187
GO:0044107	cellular alcohol metabolic process	1	0.130502					GO:0004843	thiol-dependent ubiquitin-specific protease activity	1	0.876814
GO:0045346	regulation of MHC class II biosynthetic process	1	0.130502					GO:0015299	solute:proton antiporter activity	1	0.876814
GO:0045347	negative regulation of MHC class II biosynthetic process	1	0.130502					GO:0016875	ligase activity, forming carbon-oxygen bonds	1	0.876814
GO:0045835	negative regulation of meiotic nuclear division	1	0.130502					GO:0050897	cobalt ion binding	1	0.876814
GO:0046513	ceramide biosynthetic process	1	0.130502					GO:0098772	molecular function regulator	9	0.882124
GO:0048308	organelle inheritance	1	0.130502					GO:0022843	voltage-gated cation channel activity	1	0.883104
GO:0048592	eye morphogenesis	1	0.130502					GO:0015085	calcium ion transmembrane transporter activity	2	0.887772
GO:0048863	stem cell differentiation	1	0.130502					GO:0043021	ribonucleoprotein complex binding	1	0.889073
GO:0051447	negative regulation of meiotic cell cycle	1	0.130502					GO:0051015	actin filament binding	1	0.894737
GO:0060631	regulation of meiosis I	1	0.130502					GO:0051119	sugar transmembrane transporter activity	1	0.900112
GO:0070372	regulation of ERK1 and ERK2 cascade	1	0.130502					GO:0140030	modification-dependent protein binding	1	0.900112
GO:0070373	negative regulation of ERK1 and ERK2 cascade	1	0.130502					GO:0008047	enzyme activator activity	2	0.900936
GO:0070574	cadmium ion transmembrane transport	1	0.130502					GO:0004812	aminoacyl-tRNA ligase activity	1	0.905213
GO:0090313	regulation of protein targeting to membrane	1	0.130502					GO:0008237	metallopeptidase activity	1	0.905213
GO:0110020	regulation of actomyosin structure organization	1	0.130502					GO:0097367	carbohydrate derivative binding	5	0.907131
GO:1901140	p-coumaryl alcohol transport	1	0.130502					GO:0004185	serine-type carboxypeptidase activity	1	0.910054
GO:1902932	positive regulation of alcohol biosynthetic process	1	0.130502					GO:0005261	cation channel activity	1	0.910054
GO:2000122	negative regulation of stomatal complex development	1	0.130502					GO:0005262	calcium channel activity	1	0.910054
GO:0006694	steroid biosynthetic process	4	0.130764					GO:0015035	protein disulfide oxidoreductase activity	2	0.912648
GO:0006898	receptor-mediated endocytosis	4	0.130764					GO:0022853	active ion transmembrane transporter activity	1	0.914648
GO:1901657	glycosyl compound metabolic process	7	0.131089					GO:0042625	ATPase coupled ion transmembrane transporter activity	1	0.914648
GO:0002165	instar larval or pupal development	2	0.131375					GO:0043531	ADP binding	15	0.915207
GO:0006525	arginine metabolic process	2	0.131375					GO:0003774	motor activity	2	0.916254
GO:0009886	post-embryonic animal morphogenesis	2	0.131375					GO:0004175	endopeptidase activity	3	0.917923
GO:0015696	ammonium transport	2	0.131375					GO:1990837	sequence-specific double-stranded DNA binding	3	0.917923
GO:0016129	phytosteroid biosynthetic process	2	0.131375					GO:0004857	enzyme inhibitor activity	6	0.926126
GO:0042593	glucose homeostasis	2	0.131375					GO:0005244	voltage-gated ion channel activity	1	0.92707
GO:0071345	cellular response to cytokine stimulus	2	0.131375					GO:0022832	voltage-gated channel activity	1	0.92707
GO:0099003	vesicle-mediated transport in synapse	2	0.131375					GO:0022839	ion gated channel activity	1	0.92707
GO:0099504	synaptic vesicle cycle	2	0.131375					GO:0042578	phosphoric ester hydrolase activity	5	0.931938
GO:0071395	cellular response to jasmonic acid stimulus	6	0.132018					GO:0015144	carbohydrate transmembrane transporter activity	1	0.934331
GO:0007186	G-protein coupled receptor signaling pathway	3	0.13309					GO:0008146	sulfotransferase activity	1	0.937686
GO:0009132	nucleoside diphosphate metabolic process	3	0.13309					GO:0035091	phosphatidylinositol binding	1	0.937686
GO:0009833	plant-type primary cell wall biogenesis	3	0.13309					GO:0004866	endopeptidase inhibitor activity	1	0.940869
GO:0009790	embryo development	23	0.133332					GO:0036459	thiol-dependent ubiquitinyl hydrolase activity	1	0.94389
GO:0042445	hormone metabolic process	10	0.133812					GO:0008144	drug binding	4	0.949249
GO:0072330	monocarboxylic acid biosynthetic process	9	0.134189					GO:0016853	isomerase activity	4	0.955923
GO:0009888	tissue development	28	0.134613					GO:0022836	gated channel activity	1	0.956834
GO:0032787	monocarboxylic acid metabolic process	14	0.136854					GO:0004222	metalloendopeptidase activity	2	0.957908
GO:0043603	cellular amide metabolic process	16	0.137086					GO:0042393	histone binding	1	0.965006
GO:0070887	cellular response to chemical stimulus	41	0.140821					GO:0000166	nucleotide binding	7	0.97005
GO:0009150	purine ribonucleotide metabolic process	7	0.141923					GO:0000981	RNA polymerase II transcription factor activity, sequence-specific DNA binding	1	0.970103
GO:0010286	heat acclimation	3	0.143716					GO:0010333	terpene synthase activity	1	0.973082
GO:0046939	nucleotide phosphorylation	3	0.143716					GO:0008234	cysteine-type peptidase activity	4	0.975295
GO:0002831	regulation of response to biotic stimulus	5	0.144025					GO:0046914	transition metal ion binding	6	0.97588
GO:0019216	regulation of lipid metabolic process	5	0.144025					GO:1901265	nucleoside phosphate binding	5	0.976469
GO:0000097	sulfur amino acid biosynthetic process	2	0.147217					GO:0008236	serine-type peptidase activity	1	0.977004
GO:0006526	arginine biosynthetic process	2	0.147217					GO:0035639	purine ribonucleoside triphosphate binding	2	0.979278
GO:0010359	regulation of anion channel activity	2	0.147217					GO:0015631	tubulin binding	1	0.979296
GO:0033273	response to vitamin	2	0.147217					GO:0070011	peptidase activity, acting on L-amino acid peptides	4	0.980229
GO:0009251	glucan catabolic process	4	0.147415					GO:0022838	substrate-specific channel activity	1	0.980354
GO:0080167	response to karrikin	7	0.153172					GO:0004386	helicase activity	3	0.982041
GO:0050776	regulation of immune response	8	0.153713					GO:0015078	hydrogen ion transmembrane transporter activity	1	0.982313
GO:0098660	inorganic ion transmembrane transport	15	0.154187					GO:0003779	actin binding	1	0.983218
GO:0009793	embryo development ending in seed dormancy	21	0.155473					GO:0019901	protein kinase binding	1	0.983218
GO:1901701	cellular response to oxygen-containing compound	22	0.15637					GO:0008289	lipid binding	3	0.984107
GO:0005975	carbohydrate metabolic process	37	0.157137					GO:0000287	magnesium ion binding	4	0.984808
GO:0055086	nucleobase-containing small molecule metabolic process	11	0.157425					GO:0003777	microtubule motor activity	1	0.986397
GO:0021700	developmental maturation	9	0.157763					GO:0022803	passive transmembrane transporter activity	1	0.987754
GO:0071695	anatomical structure maturation	8	0.158993					GO:0019900	kinase binding	1	0.98838
GO:0048468	cell development	17	0.159009					GO:0046982	protein heterodimerization activity	1	0.988975
GO:0035725	sodium ion transmembrane transport	2	0.163419					GO:0051082	unfolded protein binding	1	0.988975
GO:0043562	cellular response to nitrogen levels	2	0.163419					GO:0000976	transcription regulatory region sequence-specific DNA binding	1	0.990074
GO:0009259	ribonucleotide metabolic process	7	0.164821					GO:0017076	purine nucleotide binding	2	0.991642
GO:0006576	cellular biogenic amine metabolic process	3	0.165753					GO:0032555	purine ribonucleotide binding	2	0.991642
GO:0010497	plasmodesmata-mediated intercellular transport	3	0.165753					GO:0032553	ribonucleotide binding	2	0.993047
GO:0044106	cellular amine metabolic process	3	0.165753					GO:0046983	protein dimerization activity	26	0.9946
GO:0051179	localization	72	0.167828					GO:0003924	GTPase activity	4	0.995272
GO:0007166	cell surface receptor signaling pathway	10	0.169671					GO:0016787	hydrolase activity	75	0.99558
GO:0048469	cell maturation	6	0.16996					GO:0015267	channel activity	1	0.995719
GO:0000746	conjugation	1	0.170108					GO:0005515	protein binding	116	0.997655
GO:0000747	conjugation with cellular fusion	1	0.170108					GO:0008233	peptidase activity	4	0.997713
GO:0001503	ossification	1	0.170108					GO:0005525	GTP binding	5	0.997939
GO:0002164	larval development	1	0.170108					GO:0008017	microtubule binding	1	0.998055
GO:0003018	vascular process in circulatory system	1	0.170108					GO:0003682	chromatin binding	1	0.998505
GO:0005513	detection of calcium ion	1	0.170108					GO:0016779	nucleotidyltransferase activity	1	0.998723
GO:0006558	L-phenylalanine metabolic process	1	0.170108					GO:0005198	structural molecule activity	2	0.998882
GO:0006805	xenobiotic metabolic process	1	0.170108					GO:0008092	cytoskeletal protein binding	1	0.999578
GO:0006903	vesicle targeting	1	0.170108					GO:0003690	double-stranded DNA binding	3	0.999613
GO:0007043	cell-cell junction assembly	1	0.170108					GO:0003674	molecular_function	292	0.99999
GO:0009162	deoxyribonucleoside monophosphate metabolic process	1	0.170108					GO:0019899	enzyme binding	3	0.999991
GO:0009445	putrescine metabolic process	1	0.170108					GO:0004523	RNA-DNA hybrid ribonuclease activity	2	0.999996
GO:0009590	detection of gravity	1	0.170108					GO:0003735	structural constituent of ribosome	1	1
GO:0009810	stilbene metabolic process	1	0.170108					GO:0003677	DNA binding	37	1
GO:0009961	response to 1-aminocyclopropane-1-carboxylic acid	1	0.170108					GO:0016788	hydrolase activity, acting on ester bonds	13	1
GO:0009970	cellular response to sulfate starvation	1	0.170108					GO:0004519	endonuclease activity	2	1
GO:0010219	regulation of vernalization response	1	0.170108					GO:0005488	binding	96	1
GO:0010220	positive regulation of vernalization response	1	0.170108					GO:0004518	nuclease activity	2	1
GO:0010470	regulation of gastrulation	1	0.170108					GO:0008270	zinc ion binding	23	1
GO:0015786	UDP-glucose transport	1	0.170108					GO:0003676	nucleic acid binding	32	1
GO:0015839	cadaverine transport	1	0.170108					GO:0003723	RNA binding	3	1
GO:0015853	adenine transport	1	0.170108					GO:0097159	organic cyclic compound binding	25	1
GO:0015854	guanine transport	1	0.170108					GO:1901363	heterocyclic compound binding	25	1
GO:0016598	protein arginylation	1	0.170108
GO:0019249	lactate biosynthetic process	1	0.170108
GO:0019373	epoxygenase P450 pathway	1	0.170108
GO:0033866	nucleoside bisphosphate biosynthetic process	1	0.170108
GO:0034030	ribonucleoside bisphosphate biosynthetic process	1	0.170108
GO:0034033	purine nucleoside bisphosphate biosynthetic process	1	0.170108
GO:0034059	response to anoxia	1	0.170108
GO:0034311	diol metabolic process	1	0.170108
GO:0034312	diol biosynthetic process	1	0.170108
GO:0034329	cell junction assembly	1	0.170108
GO:0035150	regulation of tube size	1	0.170108
GO:0035296	regulation of tube diameter	1	0.170108
GO:0042632	cholesterol homeostasis	1	0.170108
GO:0042759	long-chain fatty acid biosynthetic process	1	0.170108
GO:0045540	regulation of cholesterol biosynthetic process	1	0.170108
GO:0046272	stilbene catabolic process	1	0.170108
GO:0046337	phosphatidylethanolamine metabolic process	1	0.170108
GO:0046425	regulation of JAK-STAT cascade	1	0.170108
GO:0050880	regulation of blood vessel size	1	0.170108
GO:0051501	diterpene phytoalexin metabolic process	1	0.170108
GO:0051502	diterpene phytoalexin biosynthetic process	1	0.170108
GO:0055092	sterol homeostasis	1	0.170108
GO:0060858	vesicle-mediated transport involved in floral organ abscission	1	0.170108
GO:0070498	interleukin-1-mediated signaling pathway	1	0.170108
GO:0071466	cellular response to xenobiotic stimulus	1	0.170108
GO:0072089	stem cell proliferation	1	0.170108
GO:0097176	epoxide metabolic process	1	0.170108
GO:0097746	regulation of blood vessel diameter	1	0.170108
GO:0097755	positive regulation of blood vessel diameter	1	0.170108
GO:1902221	erythrose 4-phosphate/phosphoenolpyruvate family amino acid metabolic process	1	0.170108
GO:1902479	positive regulation of defense response to bacterium, incompatible interaction	1	0.170108
GO:1903224	regulation of endodermal cell differentiation	1	0.170108
GO:1904892	regulation of STAT cascade	1	0.170108
GO:1905475	regulation of protein localization to membrane	1	0.170108
GO:2000038	regulation of stomatal complex development	1	0.170108
GO:0008283	cell proliferation	4	0.173808
GO:0008654	phospholipid biosynthetic process	4	0.173808
GO:1901419	regulation of response to alcohol	8	0.175331
GO:1905957	regulation of cellular response to alcohol	8	0.175331
GO:0010043	response to zinc ion	3	0.177123
GO:0006814	sodium ion transport	2	0.179916
GO:0051445	regulation of meiotic cell cycle	2	0.179916
GO:0090708	specification of plant organ axis polarity	2	0.179916
GO:2000762	regulation of phenylpropanoid metabolic process	2	0.179916
GO:0009787	regulation of abscisic acid-activated signaling pathway	8	0.180938
GO:0044248	cellular catabolic process	39	0.181544
GO:0000165	MAPK cascade	3	0.1887
GO:0009966	regulation of signal transduction	21	0.189082
GO:1901293	nucleoside phosphate biosynthetic process	6	0.190459
GO:0048316	seed development	25	0.191424
GO:0071229	cellular response to acid chemical	15	0.191438
GO:0071248	cellular response to metal ion	4	0.192237
GO:0009691	cytokinin biosynthetic process	2	0.196647
GO:0016144	S-glycoside biosynthetic process	2	0.196647
GO:0019758	glycosinolate biosynthetic process	2	0.196647
GO:0019761	glucosinolate biosynthetic process	2	0.196647
GO:0042659	regulation of cell fate specification	2	0.196647
GO:1901606	alpha-amino acid catabolic process	2	0.196647
GO:0030258	lipid modification	5	0.197128
GO:0019395	fatty acid oxidation	3	0.200464
GO:0009116	nucleoside metabolic process	4	0.201673
GO:0042127	regulation of cell proliferation	5	0.205214
GO:0006421	asparaginyl-tRNA aminoacylation	1	0.207912
GO:0006489	dolichyl diphosphate biosynthetic process	1	0.207912
GO:0006529	asparagine biosynthetic process	1	0.207912
GO:0006646	phosphatidylethanolamine biosynthetic process	1	0.207912
GO:0006729	tetrahydrobiopterin biosynthetic process	1	0.207912
GO:0006842	tricarboxylic acid transport	1	0.207912
GO:0007028	cytoplasm organization	1	0.207912
GO:0007254	JNK cascade	1	0.207912
GO:0007308	oocyte construction	1	0.207912
GO:0007309	oocyte axis specification	1	0.207912
GO:0007314	oocyte anterior/posterior axis specification	1	0.207912
GO:0007315	pole plasm assembly	1	0.207912
GO:0007350	blastoderm segmentation	1	0.207912
GO:0007351	tripartite regional subdivision	1	0.207912
GO:0008358	maternal determination of anterior/posterior axis, embryo	1	0.207912
GO:0008593	regulation of Notch signaling pathway	1	0.207912
GO:0008595	anterior/posterior axis specification, embryo	1	0.207912
GO:0009438	methylglyoxal metabolic process	1	0.207912
GO:0009446	putrescine biosynthetic process	1	0.207912
GO:0009948	anterior/posterior axis specification	1	0.207912
GO:0010107	potassium ion import	1	0.207912
GO:0010721	negative regulation of cell development	1	0.207912
GO:0010977	negative regulation of neuron projection development	1	0.207912
GO:0019369	arachidonic acid metabolic process	1	0.207912
GO:0030718	germ-line stem cell population maintenance	1	0.207912
GO:0031345	negative regulation of cell projection organization	1	0.207912
GO:0035459	cargo loading into vesicle	1	0.207912
GO:0035652	cargo loading into clathrin-coated vesicle	1	0.207912
GO:0035674	tricarboxylic acid transmembrane transport	1	0.207912
GO:0036065	fucosylation	1	0.207912
GO:0036473	cell death in response to oxidative stress	1	0.207912
GO:0042058	regulation of epidermal growth factor receptor signaling pathway	1	0.207912
GO:0042182	ketone catabolic process	1	0.207912
GO:0042344	indole glucosinolate catabolic process	1	0.207912
GO:0045665	negative regulation of neuron differentiation	1	0.207912
GO:0046185	aldehyde catabolic process	1	0.207912
GO:0046465	dolichyl diphosphate metabolic process	1	0.207912
GO:0048749	compound eye development	1	0.207912
GO:0050768	negative regulation of neurogenesis	1	0.207912
GO:0050810	regulation of steroid biosynthetic process	1	0.207912
GO:0051403	stress-activated MAPK cascade	1	0.207912
GO:0051596	methylglyoxal catabolic process	1	0.207912
GO:0060581	cell fate commitment involved in pattern specification	1	0.207912
GO:0061727	methylglyoxal catabolic process to lactate	1	0.207912
GO:0070206	protein trimerization	1	0.207912
GO:0071347	cellular response to interleukin-1	1	0.207912
GO:0072523	purine-containing compound catabolic process	1	0.207912
GO:0080142	regulation of salicylic acid biosynthetic process	1	0.207912
GO:0090596	sensory organ morphogenesis	1	0.207912
GO:0097468	programmed cell death in response to reactive oxygen species	1	0.207912
GO:1901184	regulation of ERBB signaling pathway	1	0.207912
GO:0006518	peptide metabolic process	12	0.21108
GO:0006066	alcohol metabolic process	4	0.211243
GO:1901699	cellular response to nitrogen compound	6	0.211849
GO:0010496	intercellular transport	3	0.212395
GO:0072522	purine-containing compound biosynthetic process	5	0.213407
GO:0010268	brassinosteroid homeostasis	2	0.213557
GO:0010506	regulation of autophagy	2	0.213557
GO:0016131	brassinosteroid metabolic process	2	0.213557
GO:0033500	carbohydrate homeostasis	2	0.213557
GO:0046364	monosaccharide biosynthetic process	2	0.213557
GO:0048477	oogenesis	2	0.213557
GO:1901136	carbohydrate derivative catabolic process	2	0.213557
GO:0023051	regulation of signaling	23	0.214269
GO:0031669	cellular response to nutrient levels	7	0.215025
GO:0006631	fatty acid metabolic process	8	0.216133
GO:0006720	isoprenoid metabolic process	8	0.216133
GO:0009165	nucleotide biosynthetic process	6	0.219159
GO:0010154	fruit development	25	0.228215
GO:0012501	programmed cell death	7	0.228374
GO:0019693	ribose phosphate metabolic process	7	0.228374
GO:0046686	response to cadmium ion	12	0.230185
GO:0007264	small GTPase mediated signal transduction	2	0.230595
GO:0007610	behavior	2	0.230595
GO:0046173	polyol biosynthetic process	2	0.230595
GO:0016143	S-glycoside metabolic process	4	0.230747
GO:0019757	glycosinolate metabolic process	4	0.230747
GO:0019760	glucosinolate metabolic process	4	0.230747
GO:0034284	response to monosaccharide	4	0.230747
GO:0044042	glucan metabolic process	8	0.234636
GO:0071236	cellular response to antibiotic	3	0.236682
GO:0000188	inactivation of MAPK activity	1	0.243996
GO:0001736	establishment of planar polarity	1	0.243996
GO:0001738	morphogenesis of a polarized epithelium	1	0.243996
GO:0002532	production of molecular mediator involved in inflammatory response	1	0.243996
GO:0002538	arachidonic acid metabolite production involved in inflammatory response	1	0.243996
GO:0002539	prostaglandin production involved in inflammatory response	1	0.243996
GO:0006597	spermine biosynthetic process	1	0.243996
GO:0006656	phosphatidylcholine biosynthetic process	1	0.243996
GO:0006771	riboflavin metabolic process	1	0.243996
GO:0006882	cellular zinc ion homeostasis	1	0.243996
GO:0007268	chemical synaptic transmission	1	0.243996
GO:0007269	neurotransmitter secretion	1	0.243996
GO:0007444	imaginal disc development	1	0.243996
GO:0007472	wing disc morphogenesis	1	0.243996
GO:0007476	imaginal disc-derived wing morphogenesis	1	0.243996
GO:0007552	metamorphosis	1	0.243996
GO:0007560	imaginal disc morphogenesis	1	0.243996
GO:0008295	spermidine biosynthetic process	1	0.243996
GO:0009067	aspartate family amino acid biosynthetic process	1	0.243996
GO:0009410	response to xenobiotic stimulus	1	0.243996
GO:0016079	synaptic vesicle exocytosis	1	0.243996
GO:0016145	S-glycoside catabolic process	1	0.243996
GO:0017156	calcium ion regulated exocytosis	1	0.243996
GO:0018904	ether metabolic process	1	0.243996
GO:0019759	glycosinolate catabolic process	1	0.243996
GO:0019762	glucosinolate catabolic process	1	0.243996
GO:0023061	signal release	1	0.243996
GO:0032527	protein exit from endoplasmic reticulum	1	0.243996
GO:0035114	imaginal disc-derived appendage morphogenesis	1	0.243996
GO:0035120	post-embryonic appendage morphogenesis	1	0.243996
GO:0035220	wing disc development	1	0.243996
GO:0035987	endodermal cell differentiation	1	0.243996
GO:0042436	indole-containing compound catabolic process	1	0.243996
GO:0043090	amino acid import	1	0.243996
GO:0043123	positive regulation of I-kappaB kinase/NF-kappaB signaling	1	0.243996
GO:0043407	negative regulation of MAP kinase activity	1	0.243996
GO:0045777	positive regulation of blood pressure	1	0.243996
GO:0045828	positive regulation of isoprenoid metabolic process	1	0.243996
GO:0046131	pyrimidine ribonucleoside metabolic process	1	0.243996
GO:0048489	synaptic vesicle transport	1	0.243996
GO:0048563	post-embryonic animal organ morphogenesis	1	0.243996
GO:0048660	regulation of smooth muscle cell proliferation	1	0.243996
GO:0048661	positive regulation of smooth muscle cell proliferation	1	0.243996
GO:0048707	instar larval or pupal morphogenesis	1	0.243996
GO:0048737	imaginal disc-derived appendage development	1	0.243996
GO:0051224	negative regulation of protein transport	1	0.243996
GO:0051554	flavonol metabolic process	1	0.243996
GO:0051555	flavonol biosynthetic process	1	0.243996
GO:0080086	stamen filament development	1	0.243996
GO:0090481	pyrimidine nucleotide-sugar transmembrane transport	1	0.243996
GO:0097479	synaptic vesicle localization	1	0.243996
GO:0097480	establishment of synaptic vesicle localization	1	0.243996
GO:0098916	anterograde trans-synaptic signaling	1	0.243996
GO:0099133	ATP hydrolysis coupled anion transmembrane transport	1	0.243996
GO:0099536	synaptic signaling	1	0.243996
GO:0099537	trans-synaptic signaling	1	0.243996
GO:0099643	signal release from synapse	1	0.243996
GO:1901141	regulation of lignin biosynthetic process	1	0.243996
GO:1902477	regulation of defense response to bacterium, incompatible interaction	1	0.243996
GO:1903533	regulation of protein targeting	1	0.243996
GO:1904950	negative regulation of establishment of protein localization	1	0.243996
GO:0010646	regulation of cell communication	23	0.24441
GO:0044262	cellular carbohydrate metabolic process	12	0.244948
GO:0002682	regulation of immune system process	8	0.247268
GO:0000096	sulfur amino acid metabolic process	2	0.247714
GO:0006012	galactose metabolic process	2	0.247714
GO:0009861	jasmonic acid and ethylene-dependent systemic resistance	2	0.247714
GO:0034097	response to cytokine	2	0.247714
GO:2000067	regulation of root morphogenesis	2	0.247714
GO:0007584	response to nutrient	3	0.249002
GO:0016101	diterpenoid metabolic process	3	0.249002
GO:0042542	response to hydrogen peroxide	6	0.249193
GO:0000041	transition metal ion transport	4	0.250671
GO:0006164	purine nucleotide biosynthetic process	5	0.255786
GO:0032350	regulation of hormone metabolic process	3	0.261415
GO:0051274	beta-glucan biosynthetic process	3	0.261415
GO:1901659	glycosyl compound biosynthetic process	3	0.261415
GO:0032101	regulation of response to external stimulus	5	0.264502
GO:0048764	trichoblast maturation	5	0.264502
GO:0048765	root hair cell differentiation	5	0.264502
GO:0007178	transmembrane receptor protein serine/threonine kinase signaling pathway	6	0.26463
GO:0005984	disaccharide metabolic process	2	0.264872
GO:0006757	ATP generation from ADP	2	0.264872
GO:0007163	establishment or maintenance of cell polarity	2	0.264872
GO:0007281	germ cell development	2	0.264872
GO:0010453	regulation of cell fate commitment	2	0.264872
GO:0042866	pyruvate biosynthetic process	2	0.264872
GO:0043405	regulation of MAP kinase activity	2	0.264872
GO:0046031	ADP metabolic process	2	0.264872
GO:0071367	cellular response to brassinosteroid stimulus	2	0.264872
GO:0000904	cell morphogenesis involved in differentiation	10	0.269994
GO:0009789	positive regulation of abscisic acid-activated signaling pathway	4	0.27094
GO:1901421	positive regulation of response to alcohol	4	0.27094
GO:1905959	positive regulation of cellular response to alcohol	4	0.27094
GO:1901566	organonitrogen compound biosynthetic process	26	0.272348
GO:0071281	cellular response to iron ion	3	0.273904
GO:0001654	eye development	1	0.278439
GO:0001655	urogenital system development	1	0.278439
GO:0006954	inflammatory response	1	0.278439
GO:0007164	establishment of tissue polarity	1	0.278439
GO:0007611	learning or memory	1	0.278439
GO:0007613	memory	1	0.278439
GO:0008217	regulation of blood pressure	1	0.278439
GO:0009089	lysine biosynthetic process via diaminopimelate	1	0.278439
GO:0009697	salicylic acid biosynthetic process	1	0.278439
GO:0009994	oocyte differentiation	1	0.278439
GO:0010065	primary meristem tissue development	1	0.278439
GO:0010067	procambium histogenesis	1	0.278439
GO:0010115	regulation of abscisic acid biosynthetic process	1	0.278439
GO:0015780	nucleotide-sugar transport	1	0.278439
GO:0016134	saponin metabolic process	1	0.278439
GO:0016135	saponin biosynthetic process	1	0.278439
GO:0016138	glycoside biosynthetic process	1	0.278439
GO:0019388	galactose catabolic process	1	0.278439
GO:0042727	flavin-containing compound biosynthetic process	1	0.278439
GO:0043122	regulation of I-kappaB kinase/NF-kappaB signaling	1	0.278439
GO:0043651	linoleic acid metabolic process	1	0.278439
GO:0045910	negative regulation of DNA recombination	1	0.278439
GO:0046620	regulation of organ growth	1	0.278439
GO:0048017	inositol lipid-mediated signaling	1	0.278439
GO:0048599	oocyte development	1	0.278439
GO:0050829	defense response to Gram-negative bacterium	1	0.278439
GO:0051176	positive regulation of sulfur metabolic process	1	0.278439
GO:0051961	negative regulation of nervous system development	1	0.278439
GO:0071712	ER-associated misfolded protein catabolic process	1	0.278439
GO:0071732	cellular response to nitric oxide	1	0.278439
GO:0072001	renal system development	1	0.278439
GO:0072529	pyrimidine-containing compound catabolic process	1	0.278439
GO:1901999	homogentisate metabolic process	1	0.278439
GO:1902000	homogentisate catabolic process	1	0.278439
GO:0080147	root hair cell development	4	0.28118
GO:0009135	purine nucleoside diphosphate metabolic process	2	0.28203
GO:0009179	purine ribonucleoside diphosphate metabolic process	2	0.28203
GO:0009185	ribonucleoside diphosphate metabolic process	2	0.28203
GO:0009863	salicylic acid mediated signaling pathway	2	0.28203
GO:0009960	endosperm development	2	0.28203
GO:0010054	trichoblast differentiation	5	0.282127
GO:0006073	cellular glucan metabolic process	8	0.286381
GO:0019439	aromatic compound catabolic process	8	0.286381
GO:0005996	monosaccharide metabolic process	3	0.286453
GO:0030243	cellulose metabolic process	3	0.286453
GO:0044264	cellular polysaccharide metabolic process	9	0.287279
GO:0007167	enzyme linked receptor protein signaling pathway	6	0.288217
GO:0071369	cellular response to ethylene stimulus	4	0.291478
GO:0006810	transport	61	0.294475
GO:0072329	monocarboxylic acid catabolic process	3	0.299046
GO:0006004	fucose metabolic process	2	0.299152
GO:0009166	nucleotide catabolic process	2	0.299152
GO:0009690	cytokinin metabolic process	2	0.299152
GO:0034614	cellular response to reactive oxygen species	2	0.299152
GO:0042537	benzene-containing compound metabolic process	2	0.299152
GO:0080022	primary root development	2	0.299152
GO:1901137	carbohydrate derivative biosynthetic process	10	0.305009
GO:0008219	cell death	7	0.306049
GO:0043900	regulation of multi-organism process	7	0.306049
GO:0003376	sphingosine-1-phosphate signaling pathway	1	0.311315
GO:0006537	glutamate biosynthetic process	1	0.311315
GO:0006596	polyamine biosynthetic process	1	0.311315
GO:0007416	synapse assembly	1	0.311315
GO:0007617	mating behavior	1	0.311315
GO:0007618	mating	1	0.311315
GO:0007619	courtship behavior	1	0.311315
GO:0008582	regulation of synaptic growth at neuromuscular junction	1	0.311315
GO:0009113	purine nucleobase biosynthetic process	1	0.311315
GO:0009635	response to herbicide	1	0.311315
GO:0009952	anterior/posterior pattern specification	1	0.311315
GO:0015700	arsenite transport	1	0.311315
GO:0017000	antibiotic biosynthetic process	1	0.311315
GO:0019098	reproductive behavior	1	0.311315
GO:0030010	establishment of cell polarity	1	0.311315
GO:0030104	water homeostasis	1	0.311315
GO:0035193	larval central nervous system remodeling	1	0.311315
GO:0035282	segmentation	1	0.311315
GO:0036465	synaptic vesicle recycling	1	0.311315
GO:0045476	nurse cell apoptotic process	1	0.311315
GO:0045477	regulation of nurse cell apoptotic process	1	0.311315
GO:0045924	regulation of female receptivity	1	0.311315
GO:0046351	disaccharide biosynthetic process	1	0.311315
GO:0046621	negative regulation of organ growth	1	0.311315
GO:0048488	synaptic vesicle endocytosis	1	0.311315
GO:0050807	regulation of synapse organization	1	0.311315
GO:0050890	cognition	1	0.311315
GO:0051124	synaptic growth at neuromuscular junction	1	0.311315
GO:0051963	regulation of synapse assembly	1	0.311315
GO:0060180	female mating behavior	1	0.311315
GO:0061087	positive regulation of histone H3-K27 methylation	1	0.311315
GO:0070084	protein initiator methionine removal	1	0.311315
GO:0071479	cellular response to ionizing radiation	1	0.311315
GO:0090097	regulation of decapentaplegic signaling pathway	1	0.311315
GO:0090099	negative regulation of decapentaplegic signaling pathway	1	0.311315
GO:0090520	sphingolipid mediated signaling pathway	1	0.311315
GO:1902047	polyamine transmembrane transport	1	0.311315
GO:1902742	apoptotic process involved in development	1	0.311315
GO:1904396	regulation of neuromuscular junction development	1	0.311315
GO:1904748	regulation of apoptotic process involved in development	1	0.311315
GO:1905038	regulation of membrane lipid metabolic process	1	0.311315
GO:1905879	regulation of oogenesis	1	0.311315
GO:0009124	nucleoside monophosphate biosynthetic process	3	0.311667
GO:0016036	cellular response to phosphate starvation	3	0.311667
GO:0030244	cellulose biosynthetic process	4	0.312214
GO:0048527	lateral root development	6	0.312224
GO:0006090	pyruvate metabolic process	2	0.316205
GO:0019359	nicotinamide nucleotide biosynthetic process	2	0.316205
GO:0045926	negative regulation of growth	2	0.316205
GO:1900424	regulation of defense response to bacterium	2	0.316205
GO:1901292	nucleoside phosphate catabolic process	2	0.316205
GO:0031667	response to nutrient levels	8	0.320088
GO:0009152	purine ribonucleotide biosynthetic process	4	0.322634
GO:0009626	plant-type hypersensitive response	4	0.322634
GO:0016050	vesicle organization	4	0.322634
GO:0034050	host programmed cell death induced by symbiont	4	0.322634
GO:0048585	negative regulation of response to stimulus	14	0.327321
GO:0019637	organophosphate metabolic process	14	0.332327
GO:0016114	terpenoid biosynthetic process	4	0.333078
GO:0006006	glucose metabolic process	2	0.333162
GO:0007292	female gamete generation	2	0.333162
GO:0009063	cellular amino acid catabolic process	2	0.333162
GO:0019363	pyridine nucleotide biosynthetic process	2	0.333162
GO:0043401	steroid hormone mediated signaling pathway	2	0.333162
GO:0071383	cellular response to steroid hormone stimulus	2	0.333162
GO:0072527	pyrimidine-containing compound metabolic process	2	0.333162
GO:1905421	regulation of plant organ morphogenesis	2	0.333162
GO:0010039	response to iron ion	3	0.336936
GO:0034754	cellular hormone metabolic process	3	0.336936
GO:0036211	protein modification process	63	0.338707
GO:1901575	organic substance catabolic process	35	0.339972
GO:0071495	cellular response to endogenous stimulus	22	0.340253
GO:1901361	organic cyclic compound catabolic process	8	0.340663
GO:0001887	selenium compound metabolic process	1	0.342696
GO:0002064	epithelial cell development	1	0.342696
GO:0002065	columnar/cuboidal epithelial cell differentiation	1	0.342696
GO:0002066	columnar/cuboidal epithelial cell development	1	0.342696
GO:0002478	antigen processing and presentation of exogenous peptide antigen	1	0.342696
GO:0006089	lactate metabolic process	1	0.342696
GO:0006144	purine nucleobase metabolic process	1	0.342696
GO:0008347	glial cell migration	1	0.342696
GO:0009718	anthocyanin-containing compound biosynthetic process	1	0.342696
GO:0009901	anther dehiscence	1	0.342696
GO:0010093	specification of floral organ identity	1	0.342696
GO:0010440	stomatal lineage progression	1	0.342696
GO:0015846	polyamine transport	1	0.342696
GO:0016137	glycoside metabolic process	1	0.342696
GO:0019320	hexose catabolic process	1	0.342696
GO:0019884	antigen processing and presentation of exogenous antigen	1	0.342696
GO:0019886	antigen processing and presentation of exogenous peptide antigen via MHC class II	1	0.342696
GO:0030707	ovarian follicle cell development	1	0.342696
GO:0030951	establishment or maintenance of microtubule cytoskeleton polarity	1	0.342696
GO:0030952	establishment or maintenance of cytoskeleton polarity	1	0.342696
GO:0032467	positive regulation of cytokinesis	1	0.342696
GO:0035107	appendage morphogenesis	1	0.342696
GO:0042726	flavin-containing compound metabolic process	1	0.342696
GO:0043409	negative regulation of MAPK cascade	1	0.342696
GO:0046112	nucleobase biosynthetic process	1	0.342696
GO:0046889	positive regulation of lipid biosynthetic process	1	0.342696
GO:0046898	response to cycloheximide	1	0.342696
GO:0048569	post-embryonic animal organ development	1	0.342696
GO:0048640	negative regulation of developmental growth	1	0.342696
GO:0048736	appendage development	1	0.342696
GO:0051092	positive regulation of NF-kappaB transcription factor activity	1	0.342696
GO:0051552	flavone metabolic process	1	0.342696
GO:0051553	flavone biosynthetic process	1	0.342696
GO:0070301	cellular response to hydrogen peroxide	1	0.342696
GO:0071366	cellular response to indolebutyric acid stimulus	1	0.342696
GO:0071731	response to nitric oxide	1	0.342696
GO:0090701	specification of plant organ identity	1	0.342696
GO:0097366	response to bronchodilator	1	0.342696
GO:0140029	exocytic process	1	0.342696
GO:1900425	negative regulation of defense response to bacterium	1	0.342696
GO:1903828	negative regulation of cellular protein localization	1	0.342696
GO:0009123	nucleoside monophosphate metabolic process	4	0.343537
GO:0009250	glucan biosynthetic process	4	0.343537
GO:0042545	cell wall modification	6	0.344696
GO:0016051	carbohydrate biosynthetic process	8	0.347566
GO:0009685	gibberellin metabolic process	2	0.349994
GO:0016102	diterpenoid biosynthetic process	2	0.349994
GO:0016104	triterpenoid biosynthetic process	2	0.349994
GO:0071446	cellular response to salicylic acid stimulus	2	0.349994
GO:0072525	pyridine-containing compound biosynthetic process	2	0.349994
GO:0006721	terpenoid metabolic process	6	0.35287
GO:0006464	cellular protein modification process	63	0.355192
GO:0007154	cell communication	48	0.358365
GO:0032446	protein modification by small protein conjugation	24	0.358804
GO:0051234	establishment of localization	61	0.360079
GO:1902679	negative regulation of RNA biosynthetic process	11	0.360768
GO:1903507	negative regulation of nucleic acid-templated transcription	11	0.360768
GO:0003333	amino acid transmembrane transport	3	0.362152
GO:0023014	signal transduction by protein phosphorylation	3	0.362152
GO:0009260	ribonucleotide biosynthetic process	4	0.36447
GO:0046390	ribose phosphate biosynthetic process	4	0.36447
GO:0008284	positive regulation of cell proliferation	2	0.366679
GO:0009825	multidimensional cell growth	2	0.366679
GO:0019751	polyol metabolic process	2	0.366679
GO:0048545	response to steroid hormone	2	0.366679
GO:1900055	regulation of leaf senescence	2	0.366679
GO:1901135	carbohydrate derivative metabolic process	15	0.367741
GO:0044255	cellular lipid metabolic process	18	0.37121
GO:0000103	sulfate assimilation	1	0.372648
GO:0000463	maturation of LSU-rRNA from tricistronic rRNA transcript (SSU-rRNA, 5.8S rRNA, LSU-rRNA)	1	0.372648
GO:0006490	oligosaccharide-lipid intermediate biosynthetic process	1	0.372648
GO:0006555	methionine metabolic process	1	0.372648
GO:0006591	ornithine metabolic process	1	0.372648
GO:0007040	lysosome organization	1	0.372648
GO:0007423	sensory organ development	1	0.372648
GO:0009086	methionine biosynthetic process	1	0.372648
GO:0009595	detection of biotic stimulus	1	0.372648
GO:0010001	glial cell differentiation	1	0.372648
GO:0010189	vitamin E biosynthetic process	1	0.372648
GO:0010569	regulation of double-strand break repair via homologous recombination	1	0.372648
GO:0015691	cadmium ion transport	1	0.372648
GO:0019336	phenol-containing compound catabolic process	1	0.372648
GO:0034330	cell junction organization	1	0.372648
GO:0042360	vitamin E metabolic process	1	0.372648
GO:0044273	sulfur compound catabolic process	1	0.372648
GO:0045216	cell-cell junction organization	1	0.372648
GO:0045931	positive regulation of mitotic cell cycle	1	0.372648
GO:0046352	disaccharide catabolic process	1	0.372648
GO:0046365	monosaccharide catabolic process	1	0.372648
GO:0046470	phosphatidylcholine metabolic process	1	0.372648
GO:0048455	stamen formation	1	0.372648
GO:0051261	protein depolymerization	1	0.372648
GO:0051592	response to calcium ion	1	0.372648
GO:0060992	response to fungicide	1	0.372648
GO:0070555	response to interleukin-1	1	0.372648
GO:0098543	detection of other organism	1	0.372648
GO:0098581	detection of external biotic stimulus	1	0.372648
GO:0009612	response to mechanical stimulus	3	0.374709
GO:0046148	pigment biosynthetic process	3	0.374709
GO:0048767	root hair elongation	3	0.374709
GO:0009640	photomorphogenesis	4	0.374929
GO:0044242	cellular lipid catabolic process	4	0.374929
GO:0034637	cellular carbohydrate biosynthetic process	6	0.377465
GO:0071805	potassium ion transmembrane transport	2	0.383195
GO:0010565	regulation of cellular ketone metabolic process	4	0.385373
GO:0022008	neurogenesis	3	0.387215
GO:0048608	reproductive structure development	35	0.390752
GO:0061458	reproductive system development	35	0.390752
GO:0010150	leaf senescence	5	0.390875
GO:0009723	response to ethylene	7	0.395501
GO:0009850	auxin metabolic process	2	0.399523
GO:0046890	regulation of lipid biosynthetic process	2	0.399523
GO:0050877	nervous system process	3	0.39966
GO:1901420	negative regulation of response to alcohol	3	0.39966
GO:1905958	negative regulation of cellular response to alcohol	3	0.39966
GO:0000186	activation of MAPKK activity	1	0.401238
GO:0000304	response to singlet oxygen	1	0.401238
GO:0001676	long-chain fatty acid metabolic process	1	0.401238
GO:0007528	neuromuscular junction development	1	0.401238
GO:0009313	oligosaccharide catabolic process	1	0.401238
GO:0009423	chorismate biosynthetic process	1	0.401238
GO:0009696	salicylic acid metabolic process	1	0.401238
GO:0009870	defense response signaling pathway, resistance gene-dependent	1	0.401238
GO:0010078	maintenance of root meristem identity	1	0.401238
GO:0010731	protein glutathionylation	1	0.401238
GO:0019344	cysteine biosynthetic process	1	0.401238
GO:0033559	unsaturated fatty acid metabolic process	1	0.401238
GO:0035335	peptidyl-tyrosine dephosphorylation	1	0.401238
GO:0040020	regulation of meiotic nuclear division	1	0.401238
GO:0042063	gliogenesis	1	0.401238
GO:0051571	positive regulation of histone H3-K4 methylation	1	0.401238
GO:0051648	vesicle localization	1	0.401238
GO:0051650	establishment of vesicle localization	1	0.401238
GO:0061085	regulation of histone H3-K27 methylation	1	0.401238
GO:0080026	response to indolebutyric acid	1	0.401238
GO:0080171	lytic vacuole organization	1	0.401238
GO:0090092	regulation of transmembrane receptor protein serine/threonine kinase signaling pathway	1	0.401238
GO:0090101	negative regulation of transmembrane receptor protein serine/threonine kinase signaling pathway	1	0.401238
GO:2000779	regulation of double-strand break repair	1	0.401238
GO:0048528	post-embryonic root development	6	0.402092
GO:0071215	cellular response to abscisic acid stimulus	6	0.402092
GO:0097306	cellular response to alcohol	6	0.402092
GO:0008610	lipid biosynthetic process	13	0.405122
GO:0090693	plant organ senescence	5	0.409099
GO:0048868	pollen tube development	6	0.410291
GO:0009788	negative regulation of abscisic acid-activated signaling pathway	3	0.412034
GO:0035556	intracellular signal transduction	16	0.415516
GO:0009813	flavonoid biosynthetic process	2	0.415645
GO:0018958	phenol-containing compound metabolic process	2	0.415645
GO:0051960	regulation of nervous system development	2	0.415645
GO:0000272	polysaccharide catabolic process	4	0.416547
GO:0048367	shoot system development	24	0.417066
GO:0009409	response to cold	15	0.417402
GO:0000910	cytokinesis	5	0.418185
GO:0009267	cellular response to starvation	5	0.418185
GO:0009873	ethylene-activated signaling pathway	3	0.424328
GO:0042981	regulation of apoptotic process	3	0.424328
GO:0046916	cellular transition metal ion homeostasis	3	0.424328
GO:0010817	regulation of hormone levels	16	0.425172
GO:0042446	hormone biosynthetic process	6	0.426655
GO:0006488	dolichol-linked oligosaccharide biosynthetic process	1	0.428527
GO:0006536	glutamate metabolic process	1	0.428527
GO:0006775	fat-soluble vitamin metabolic process	1	0.428527
GO:0008544	epidermis development	1	0.428527
GO:0009231	riboflavin biosynthetic process	1	0.428527
GO:0009913	epidermal cell differentiation	1	0.428527
GO:0010232	vascular transport	1	0.428527
GO:0010233	phloem transport	1	0.428527
GO:0010449	root meristem growth	1	0.428527
GO:0015695	organic cation transport	1	0.428527
GO:0015706	nitrate transport	1	0.428527
GO:0042362	fat-soluble vitamin biosynthetic process	1	0.428527
GO:0042559	pteridine-containing compound biosynthetic process	1	0.428527
GO:0046839	phospholipid dephosphorylation	1	0.428527
GO:0048448	stamen morphogenesis	1	0.428527
GO:0051569	regulation of histone H3-K4 methylation	1	0.428527
GO:0071218	cellular response to misfolded protein	1	0.428527
GO:0071901	negative regulation of protein serine/threonine kinase activity	1	0.428527
GO:0120029	hydrogen ion export across plasma membrane	1	0.428527
GO:1900376	regulation of secondary metabolite biosynthetic process	1	0.428527
GO:1901654	response to ketone	1	0.428527
GO:1902170	cellular response to reactive nitrogen species	1	0.428527
GO:0009062	fatty acid catabolic process	2	0.431546
GO:0009749	response to glucose	2	0.431546
GO:0009853	photorespiration	2	0.431546
GO:0031098	stress-activated protein kinase signaling cascade	2	0.431546
GO:0043902	positive regulation of multi-organism process	2	0.431546
GO:0000902	cell morphogenesis	12	0.434441
GO:0006096	glycolytic process	3	0.436531
GO:0009798	axis specification	3	0.436531
GO:0051260	protein homooligomerization	4	0.437134
GO:0072507	divalent inorganic cation homeostasis	4	0.437134
GO:0009653	anatomical structure morphogenesis	33	0.440709
GO:0010558	negative regulation of macromolecule biosynthetic process	13	0.442773
GO:0010053	root epidermal cell differentiation	5	0.445283
GO:0048653	anther development	2	0.447214
GO:0065001	specification of axis polarity	2	0.447214
GO:0006897	endocytosis	4	0.447351
GO:0009699	phenylpropanoid biosynthetic process	3	0.448636
GO:0006486	protein glycosylation	5	0.45425
GO:0048193	Golgi vesicle transport	5	0.45425
GO:0006182	cGMP biosynthetic process	1	0.454574
GO:0008333	endosome to lysosome transport	1	0.454574
GO:0009187	cyclic nucleotide metabolic process	1	0.454574
GO:0009190	cyclic nucleotide biosynthetic process	1	0.454574
GO:0009862	systemic acquired resistance, salicylic acid mediated signaling pathway	1	0.454574
GO:0010204	defense response signaling pathway, resistance gene-independent	1	0.454574
GO:0010264	myo-inositol hexakisphosphate biosynthetic process	1	0.454574
GO:0016132	brassinosteroid biosynthetic process	1	0.454574
GO:0030186	melatonin metabolic process	1	0.454574
GO:0033517	myo-inositol hexakisphosphate metabolic process	1	0.454574
GO:0043200	response to amino acid	1	0.454574
GO:0046068	cGMP metabolic process	1	0.454574
GO:0046274	lignin catabolic process	1	0.454574
GO:0051131	chaperone-mediated protein complex assembly	1	0.454574
GO:0052652	cyclic purine nucleotide metabolic process	1	0.454574
GO:0060562	epithelial tube morphogenesis	1	0.454574
GO:0080027	response to herbivore	1	0.454574
GO:0032870	cellular response to hormone stimulus	20	0.455628
GO:0070647	protein modification by small protein conjugation or removal	24	0.460302
GO:0007399	nervous system development	3	0.460635
GO:0009126	purine nucleoside monophosphate metabolic process	3	0.460635
GO:0009167	purine ribonucleoside monophosphate metabolic process	3	0.460635
GO:0048443	stamen development	3	0.460635
GO:0048466	androecium development	3	0.460635
GO:0032024	positive regulation of insulin secretion	2	0.462636
GO:0046883	regulation of hormone secretion	2	0.462636
GO:0046887	positive regulation of hormone secretion	2	0.462636
GO:0050796	regulation of insulin secretion	2	0.462636
GO:0090276	regulation of peptide hormone secretion	2	0.462636
GO:0090277	positive regulation of peptide hormone secretion	2	0.462636
GO:0023056	positive regulation of signaling	8	0.465832
GO:0017144	drug metabolic process	10	0.476423
GO:0098657	import into cell	4	0.47763
GO:0002218	activation of innate immune response	2	0.477802
GO:0005978	glycogen biosynthetic process	1	0.479435
GO:0009625	response to insect	1	0.479435
GO:0009864	induced systemic resistance, jasmonic acid mediated signaling pathway	1	0.479435
GO:0010048	vernalization response	1	0.479435
GO:0010225	response to UV-C	1	0.479435
GO:0030187	melatonin biosynthetic process	1	0.479435
GO:0045834	positive regulation of lipid metabolic process	1	0.479435
GO:0048587	regulation of short-day photoperiodism, flowering	1	0.479435
GO:0072662	protein localization to peroxisome	1	0.479435
GO:0072663	establishment of protein localization to peroxisome	1	0.479435
GO:1900426	positive regulation of defense response to bacterium	1	0.479435
GO:1901684	arsenate ion transmembrane transport	1	0.479435
GO:2000031	regulation of salicylic acid mediated signaling pathway	1	0.479435
GO:0033692	cellular polysaccharide biosynthetic process	5	0.480895
GO:0009266	response to temperature stimulus	21	0.482097
GO:0006732	coenzyme metabolic process	6	0.483226
GO:0051241	negative regulation of multicellular organismal process	6	0.483226
GO:0048731	system development	57	0.483376
GO:0051253	negative regulation of RNA metabolic process	11	0.483687
GO:0009161	ribonucleoside monophosphate metabolic process	3	0.484284
GO:0018209	peptidyl-serine modification	3	0.484284
GO:0055074	calcium ion homeostasis	3	0.484284
GO:0045934	negative regulation of nucleobase-containing compound metabolic process	12	0.484703
GO:0042594	response to starvation	5	0.48968
GO:0002253	activation of immune response	2	0.492703
GO:0006635	fatty acid beta-oxidation	2	0.492703
GO:0006754	ATP biosynthetic process	2	0.492703
GO:0009311	oligosaccharide metabolic process	2	0.492703
GO:0010431	seed maturation	2	0.492703
GO:0043455	regulation of secondary metabolic process	2	0.492703
GO:1901568	fatty acid derivative metabolic process	2	0.492703
GO:0018105	peptidyl-serine phosphorylation	3	0.495921
GO:0072503	cellular divalent inorganic cation homeostasis	3	0.495921
GO:0000466	maturation of 5.8S rRNA from tricistronic rRNA transcript (SSU-rRNA, 5.8S rRNA, LSU-rRNA)	1	0.503165
GO:0002832	negative regulation of response to biotic stimulus	1	0.503165
GO:0006469	negative regulation of protein kinase activity	1	0.503165
GO:0006534	cysteine metabolic process	1	0.503165
GO:0006625	protein targeting to peroxisome	1	0.503165
GO:0006879	cellular iron ion homeostasis	1	0.503165
GO:0007417	central nervous system development	1	0.503165
GO:0009809	lignin biosynthetic process	1	0.503165
GO:0009900	dehiscence	1	0.503165
GO:0010215	cellulose microfibril organization	1	0.503165
GO:0010540	basipetal auxin transport	1	0.503165
GO:0010975	regulation of neuron projection development	1	0.503165
GO:0015850	organic hydroxy compound transport	1	0.503165
GO:0030308	negative regulation of cell growth	1	0.503165
GO:0032958	inositol phosphate biosynthetic process	1	0.503165
GO:0033673	negative regulation of kinase activity	1	0.503165
GO:0035308	negative regulation of protein dephosphorylation	1	0.503165
GO:0042558	pteridine-containing compound metabolic process	1	0.503165
GO:0043574	peroxisomal transport	1	0.503165
GO:0045055	regulated exocytosis	1	0.503165
GO:0050808	synapse organization	1	0.503165
GO:0051156	glucose 6-phosphate metabolic process	1	0.503165
GO:0051315	attachment of mitotic spindle microtubules to kinetochore	1	0.503165
GO:0055069	zinc ion homeostasis	1	0.503165
GO:0080186	developmental vegetative growth	1	0.503165
GO:1901002	positive regulation of response to salt stress	1	0.503165
GO:1902584	positive regulation of response to water deprivation	1	0.503165
GO:0061024	membrane organization	6	0.506961
GO:0007568	aging	5	0.507084
GO:0002239	response to oomycetes	2	0.507333
GO:0002793	positive regulation of peptide secretion	2	0.507333
GO:0043408	regulation of MAPK cascade	2	0.507333
GO:0048440	carpel development	2	0.507333
GO:0050714	positive regulation of protein secretion	2	0.507333
GO:0006470	protein dephosphorylation	3	0.507425
GO:0042440	pigment metabolic process	3	0.507425
GO:0045089	positive regulation of innate immune response	3	0.507425
GO:0009108	coenzyme biosynthetic process	4	0.516954
GO:0009144	purine nucleoside triphosphate metabolic process	3	0.51879
GO:0009205	purine ribonucleoside triphosphate metabolic process	3	0.51879
GO:0031348	negative regulation of defense response	3	0.51879
GO:0046034	ATP metabolic process	3	0.51879
GO:0009073	aromatic amino acid family biosynthetic process	2	0.521685
GO:0009127	purine nucleoside monophosphate biosynthetic process	2	0.521685
GO:0009168	purine ribonucleoside monophosphate biosynthetic process	2	0.521685
GO:0019233	sensory perception of pain	2	0.521685
GO:0043094	cellular metabolic compound salvage	2	0.521685
GO:0051047	positive regulation of secretion	2	0.521685
GO:1903532	positive regulation of secretion by cell	2	0.521685
GO:0009743	response to carbohydrate	5	0.524248
GO:0001678	cellular glucose homeostasis	1	0.525815
GO:0005977	glycogen metabolic process	1	0.525815
GO:0006112	energy reserve metabolic process	1	0.525815
GO:0006744	ubiquinone biosynthetic process	1	0.525815
GO:0007080	mitotic metaphase plate congression	1	0.525815
GO:0009066	aspartate family amino acid metabolic process	1	0.525815
GO:0009070	serine family amino acid biosynthetic process	1	0.525815
GO:0009808	lignin metabolic process	1	0.525815
GO:0010227	floral organ abscission	1	0.525815
GO:0010623	programmed cell death involved in cell development	1	0.525815
GO:0015807	L-amino acid transport	1	0.525815
GO:0018107	peptidyl-threonine phosphorylation	1	0.525815
GO:0018210	peptidyl-threonine modification	1	0.525815
GO:0019252	starch biosynthetic process	1	0.525815
GO:0019747	regulation of isoprenoid metabolic process	1	0.525815
GO:0032515	negative regulation of phosphoprotein phosphatase activity	1	0.525815
GO:0042762	regulation of sulfur metabolic process	1	0.525815
GO:0043406	positive regulation of MAP kinase activity	1	0.525815
GO:0043901	negative regulation of multi-organism process	1	0.525815
GO:0050918	positive chemotaxis	1	0.525815
GO:1900150	regulation of defense response to fungus	1	0.525815
GO:1902475	L-alpha-amino acid transmembrane transport	1	0.525815
GO:2000030	regulation of response to red or far red light	1	0.525815
GO:2001023	regulation of response to drug	1	0.525815
GO:2001038	regulation of cellular response to drug	1	0.525815
GO:0051606	detection of stimulus	4	0.52657
GO:0010647	positive regulation of cell communication	8	0.526947
GO:0090696	post-embryonic plant organ development	7	0.528425
GO:0009199	ribonucleoside triphosphate metabolic process	3	0.530012
GO:0009698	phenylpropanoid metabolic process	3	0.530012
GO:0050778	positive regulation of immune response	3	0.530012
GO:0034404	nucleobase-containing small molecule biosynthetic process	2	0.535753
GO:0048699	generation of neurons	2	0.535753
GO:0051783	regulation of nuclear division	2	0.535753
GO:0009967	positive regulation of signal transduction	6	0.537966
GO:0048588	developmental cell growth	6	0.537966
GO:0071396	cellular response to lipid	8	0.540199
GO:0009408	response to heat	10	0.542501
GO:0030001	metal ion transport	12	0.544782
GO:0009058	biosynthetic process	64	0.546231
GO:0000578	embryonic axis specification	1	0.547434
GO:0031062	positive regulation of histone methylation	1	0.547434
GO:0031163	metallo-sulfur cluster assembly	1	0.547434
GO:0035266	meristem growth	1	0.547434
GO:0046283	anthocyanin-containing compound metabolic process	1	0.547434
GO:0050826	response to freezing	1	0.547434
GO:0051091	positive regulation of sequence-specific DNA binding transcription factor activity	1	0.547434
GO:0051788	response to misfolded protein	1	0.547434
GO:1901616	organic hydroxy compound catabolic process	1	0.547434
GO:1903959	regulation of anion transmembrane transport	1	0.547434
GO:0009755	hormone-mediated signaling pathway	16	0.549181
GO:0009832	plant-type cell wall biogenesis	5	0.549491
GO:0007600	sensory perception	2	0.549535
GO:0009812	flavonoid metabolic process	2	0.549535
GO:0071900	regulation of protein serine/threonine kinase activity	2	0.549535
GO:0005976	polysaccharide metabolic process	9	0.55062
GO:0009141	nucleoside triphosphate metabolic process	3	0.55201
GO:0098655	cation transmembrane transport	11	0.552021
GO:0000271	polysaccharide biosynthetic process	5	0.557762
GO:0071310	cellular response to organic substance	25	0.560071
GO:0009791	post-embryonic development	44	0.560341
GO:0070838	divalent metal ion transport	6	0.560659
GO:0003008	system process	3	0.562777
GO:0009145	purine nucleoside triphosphate biosynthetic process	2	0.563026
GO:0009206	purine ribonucleoside triphosphate biosynthetic process	2	0.563026
GO:0015986	ATP synthesis coupled proton transport	2	0.563026
GO:0019362	pyridine nucleotide metabolic process	2	0.563026
GO:0046496	nicotinamide nucleotide metabolic process	2	0.563026
GO:1902533	positive regulation of intracellular signal transduction	2	0.563026
GO:0043086	negative regulation of catalytic activity	7	0.563495
GO:0010087	phloem or xylem histogenesis	4	0.564065
GO:0009312	oligosaccharide biosynthetic process	1	0.568068
GO:0009838	abscission	1	0.568068
GO:0010183	pollen tube guidance	1	0.568068
GO:0022406	membrane docking	1	0.568068
GO:0042278	purine nucleoside metabolic process	1	0.568068
GO:0046474	glycerophospholipid biosynthetic process	1	0.568068
GO:0051051	negative regulation of transport	1	0.568068
GO:0051310	metaphase plate congression	1	0.568068
GO:0055075	potassium ion homeostasis	1	0.568068
GO:0140056	organelle localization by membrane tethering	1	0.568068
GO:0072511	divalent inorganic cation transport	6	0.568107
GO:0055065	metal ion homeostasis	7	0.570367
GO:0000281	mitotic cytokinesis	4	0.573182
GO:0009156	ribonucleoside monophosphate biosynthetic process	2	0.576225
GO:0009201	ribonucleoside triphosphate biosynthetic process	2	0.576225
GO:0048467	gynoecium development	2	0.576225
GO:0072524	pyridine-containing compound metabolic process	2	0.576225
GO:0010073	meristem maintenance	5	0.582109
GO:0051093	negative regulation of developmental process	6	0.582815
GO:0002684	positive regulation of immune system process	3	0.583832
GO:0001708	cell fate specification	1	0.587763
GO:0003013	circulatory system process	1	0.587763
GO:0006904	vesicle docking involved in exocytosis	1	0.587763
GO:0007041	lysosomal transport	1	0.587763
GO:0008015	blood circulation	1	0.587763
GO:0009112	nucleobase metabolic process	1	0.587763
GO:0009887	animal organ morphogenesis	1	0.587763
GO:0010923	negative regulation of phosphatase activity	1	0.587763
GO:0035305	negative regulation of dephosphorylation	1	0.587763
GO:0043647	inositol phosphate metabolic process	1	0.587763
GO:0045995	regulation of embryonic development	1	0.587763
GO:0048278	vesicle docking	1	0.587763
GO:0048449	floral organ formation	1	0.587763
GO:0050000	chromosome localization	1	0.587763
GO:0051303	establishment of chromosome localization	1	0.587763
GO:0051781	positive regulation of cell division	1	0.587763
GO:0043547	positive regulation of GTPase activity	2	0.589131
GO:1901362	organic cyclic compound biosynthetic process	25	0.58941
GO:0090627	plant epidermal cell differentiation	5	0.590064
GO:0003006	developmental process involved in reproduction	40	0.591798
GO:0060284	regulation of cell development	3	0.594114
GO:0009142	nucleoside triphosphate biosynthetic process	2	0.601742
GO:0009746	response to hexose	2	0.601742
GO:0010037	response to carbon dioxide	2	0.601742
GO:0010563	negative regulation of phosphorus metabolic process	2	0.601742
GO:0045936	negative regulation of phosphate metabolic process	2	0.601742
GO:0046434	organophosphate catabolic process	2	0.601742
GO:0072347	response to anesthetic	2	0.601742
GO:0051223	regulation of protein transport	3	0.604231
GO:0070201	regulation of establishment of protein localization	3	0.604231
GO:0090087	regulation of peptide transport	3	0.604231
GO:0009856	pollination	6	0.604389
GO:0044706	multi-multicellular organism process	6	0.604389
GO:0006875	cellular metal ion homeostasis	5	0.60572
GO:0001505	regulation of neurotransmitter levels	1	0.606561
GO:0006515	misfolded or incompletely synthesized protein catabolic process	1	0.606561
GO:0030855	epithelial cell differentiation	1	0.606561
GO:0031344	regulation of cell projection organization	1	0.606561
GO:0032465	regulation of cytokinesis	1	0.606561
GO:0033157	regulation of intracellular protein transport	1	0.606561
GO:0045664	regulation of neuron differentiation	1	0.606561
GO:0046189	phenol-containing compound biosynthetic process	1	0.606561
GO:0051348	negative regulation of transferase activity	1	0.606561
GO:0120035	regulation of plasma membrane bounded cell projection organization	1	0.606561
GO:0061640	cytoskeleton-dependent cytokinesis	4	0.608547
GO:0071407	cellular response to organic cyclic compound	5	0.613419
GO:0009110	vitamin biosynthetic process	2	0.614058
GO:0032506	cytokinetic process	2	0.614058
GO:0048878	chemical homeostasis	12	0.622313
GO:0009739	response to gibberellin	3	0.623957
GO:0016192	vesicle-mediated transport	15	0.624455
GO:0000018	regulation of DNA recombination	1	0.624504
GO:0002009	morphogenesis of an epithelium	1	0.624504
GO:0002833	positive regulation of response to biotic stimulus	1	0.624504
GO:0010091	trichome branching	1	0.624504
GO:0010315	auxin efflux	1	0.624504
GO:0019318	hexose metabolic process	1	0.624504
GO:0030182	neuron differentiation	1	0.624504
GO:0031109	microtubule polymerization or depolymerization	1	0.624504
GO:0032102	negative regulation of response to external stimulus	1	0.624504
GO:0035304	regulation of protein dephosphorylation	1	0.624504
GO:0042180	cellular ketone metabolic process	1	0.624504
GO:0043066	negative regulation of apoptotic process	1	0.624504
GO:0050767	regulation of neurogenesis	1	0.624504
GO:0051053	negative regulation of DNA metabolic process	1	0.624504
GO:0090630	activation of GTPase activity	1	0.624504
GO:0022622	root system development	16	0.625367
GO:0033554	cellular response to stress	30	0.628839
GO:0009890	negative regulation of biosynthetic process	13	0.632372
GO:1901565	organonitrogen compound catabolic process	19	0.632393
GO:0034605	cellular response to heat	3	0.633565
GO:0002791	regulation of peptide secretion	2	0.637811
GO:0050708	regulation of protein secretion	2	0.637811
GO:0042546	cell wall biogenesis	6	0.638951
GO:0008608	attachment of spindle microtubules to kinetochore	1	0.641629
GO:0009069	serine family amino acid metabolic process	1	0.641629
GO:0030100	regulation of endocytosis	1	0.641629
GO:0034250	positive regulation of cellular amide metabolic process	1	0.641629
GO:0035239	tube morphogenesis	1	0.641629
GO:0048729	tissue morphogenesis	1	0.641629
GO:0051225	spindle assembly	1	0.641629
GO:0051784	negative regulation of nuclear division	1	0.641629
GO:0072665	protein localization to vacuole	1	0.641629
GO:0072666	establishment of protein localization to vacuole	1	0.641629
GO:0032989	cellular component morphogenesis	12	0.641862
GO:0098662	inorganic cation transmembrane transport	9	0.644192
GO:0048364	root development	16	0.654904
GO:0001933	negative regulation of protein phosphorylation	1	0.657975
GO:0006081	cellular aldehyde metabolic process	1	0.657975
GO:0006623	protein targeting to vacuole	1	0.657975
GO:0006863	purine nucleobase transport	1	0.657975
GO:0009119	ribonucleoside metabolic process	1	0.657975
GO:0010305	leaf vascular tissue pattern formation	1	0.657975
GO:0015851	nucleobase transport	1	0.657975
GO:0031058	positive regulation of histone modification	1	0.657975
GO:0045727	positive regulation of translation	1	0.657975
GO:0071902	positive regulation of protein serine/threonine kinase activity	1	0.657975
GO:1904823	purine nucleobase transmembrane transport	1	0.657975
GO:0006733	oxidoreduction coenzyme metabolic process	2	0.660401
GO:0009846	pollen germination	2	0.660401
GO:0019827	stem cell population maintenance	2	0.660401
GO:0070085	glycosylation	2	0.660401
GO:0098727	maintenance of cell number	2	0.660401
GO:0023052	signaling	38	0.6624
GO:0006766	vitamin metabolic process	2	0.671265
GO:0009593	detection of chemical stimulus	2	0.671265
GO:0051222	positive regulation of protein transport	2	0.671265
GO:1904951	positive regulation of establishment of protein localization	2	0.671265
GO:0048609	multicellular organismal reproductive process	6	0.671657
GO:0045595	regulation of cell differentiation	5	0.671731
GO:0009686	gibberellin biosynthetic process	1	0.673575
GO:0009792	embryo development ending in birth or egg hatching	1	0.673575
GO:0010214	seed coat development	1	0.673575
GO:0033014	tetrapyrrole biosynthetic process	1	0.673575
GO:0035967	cellular response to topologically incorrect protein	1	0.673575
GO:0044764	multi-organism cellular process	1	0.673575
GO:0045596	negative regulation of cell differentiation	1	0.673575
GO:0071472	cellular response to salt stress	1	0.673575
GO:0072530	purine-containing compound transmembrane transport	1	0.673575
GO:1905269	positive regulation of chromatin organization	1	0.673575
GO:0051302	regulation of cell division	3	0.679013
GO:0015672	monovalent inorganic cation transport	4	0.68122
GO:0048438	floral whorl development	4	0.68122
GO:1902531	regulation of intracellular signal transduction	4	0.68122
GO:0044092	negative regulation of molecular function	7	0.684304
GO:0055080	cation homeostasis	7	0.684304
GO:0007165	signal transduction	42	0.684721
GO:0031349	positive regulation of defense response	3	0.687584
GO:0055076	transition metal ion homeostasis	3	0.687584
GO:0006833	water transport	1	0.688466
GO:0006915	apoptotic process	1	0.688466
GO:0007088	regulation of mitotic nuclear division	1	0.688466
GO:0007140	male meiotic nuclear division	1	0.688466
GO:0009880	embryonic pattern specification	1	0.688466
GO:0016477	cell migration	1	0.688466
GO:0035295	tube development	1	0.688466
GO:0042044	fluid transport	1	0.688466
GO:0042326	negative regulation of phosphorylation	1	0.688466
GO:0043410	positive regulation of MAPK cascade	1	0.688466
GO:0046688	response to copper ion	1	0.688466
GO:0046835	carbohydrate phosphorylation	1	0.688466
GO:0040007	growth	13	0.690837
GO:0043087	regulation of GTPase activity	2	0.692146
GO:0048573	photoperiodism, flowering	2	0.692146
GO:0009932	cell tip growth	4	0.696019
GO:0030003	cellular cation homeostasis	5	0.698612
GO:0043161	proteasome-mediated ubiquitin-dependent protein catabolic process	11	0.699683
GO:0051301	cell division	7	0.701294
GO:0051046	regulation of secretion	2	0.70217
GO:1903530	regulation of secretion by cell	2	0.70217
GO:2000024	regulation of leaf development	2	0.70217
GO:0010411	xyloglucan metabolic process	1	0.702678
GO:0010921	regulation of phosphatase activity	1	0.702678
GO:0043648	dicarboxylic acid metabolic process	1	0.702678
GO:0043666	regulation of phosphoprotein phosphatase activity	1	0.702678
GO:0048586	regulation of long-day photoperiodism, flowering	1	0.702678
GO:0051983	regulation of chromosome segregation	1	0.702678
GO:0055072	iron ion homeostasis	1	0.702678
GO:0006812	cation transport	13	0.703519
GO:0031327	negative regulation of cellular biosynthetic process	12	0.705847
GO:0009581	detection of external stimulus	2	0.711922
GO:0009582	detection of abiotic stimulus	2	0.711922
GO:0002229	defense response to oomycetes	1	0.716243
GO:0006487	protein N-linked glycosylation	1	0.716243
GO:0006813	potassium ion transport	1	0.716243
GO:0008645	hexose transport	1	0.716243
GO:0009309	amine biosynthetic process	1	0.716243
GO:0031060	regulation of histone methylation	1	0.716243
GO:0032103	positive regulation of response to external stimulus	1	0.716243
GO:0042401	cellular biogenic amine biosynthetic process	1	0.716243
GO:0045338	farnesyl diphosphate metabolic process	1	0.716243
GO:0048481	plant ovule development	1	0.716243
GO:0071804	cellular potassium ion transport	1	0.716243
GO:0090068	positive regulation of cell cycle process	1	0.716243
GO:1901000	regulation of response to salt stress	1	0.716243
GO:1904659	glucose transmembrane transport	1	0.716243
GO:0051188	cofactor biosynthetic process	4	0.717285
GO:0048507	meristem development	7	0.717673
GO:0071214	cellular response to abiotic stimulus	5	0.717753
GO:0032504	multicellular organism reproduction	6	0.71991
GO:0006874	cellular calcium ion homeostasis	2	0.721404
GO:0030154	cell differentiation	21	0.725143
GO:0032880	regulation of protein localization	3	0.727865
GO:0000070	mitotic sister chromatid segregation	1	0.72919
GO:0010030	positive regulation of seed germination	1	0.72919
GO:0010229	inflorescence development	1	0.72919
GO:0015749	monosaccharide transport	1	0.72919
GO:0035303	regulation of dephosphorylation	1	0.72919
GO:0042364	water-soluble vitamin biosynthetic process	1	0.72919
GO:0043624	cellular protein complex disassembly	1	0.72919
GO:0046323	glucose import	1	0.72919
GO:0048508	embryonic meristem development	1	0.72919
GO:0051090	regulation of sequence-specific DNA binding transcription factor activity	1	0.72919
GO:0072583	clathrin-dependent endocytosis	1	0.72919
GO:0010119	regulation of stomatal movement	2	0.730622
GO:0055082	cellular chemical homeostasis	6	0.731172
GO:0043067	regulation of programmed cell death	3	0.735414
GO:0006890	retrograde vesicle-mediated transport, Golgi to ER	1	0.741547
GO:0010089	xylem development	1	0.741547
GO:0031400	negative regulation of protein modification process	2	0.748282
GO:0044070	regulation of anion transport	2	0.748282
GO:0051656	establishment of organelle localization	2	0.748282
GO:2000028	regulation of photoperiodism, flowering	2	0.748282
GO:0098771	inorganic ion homeostasis	7	0.748579
GO:0022412	cellular process involved in reproduction in multicellular organism	3	0.750014
GO:0006282	regulation of DNA repair	1	0.75334
GO:0035670	plant-type ovary development	1	0.75334
GO:0051716	cellular response to stimulus	67	0.754873
GO:0009648	photoperiodism	2	0.756733
GO:0050801	ion homeostasis	8	0.759698
GO:0016049	cell growth	9	0.761695
GO:0006644	phospholipid metabolic process	4	0.76259
GO:0048589	developmental growth	10	0.764113
GO:0006935	chemotaxis	1	0.764597
GO:0010928	regulation of auxin mediated signaling pathway	1	0.764597
GO:0022898	regulation of transmembrane transporter activity	1	0.764597
GO:0032409	regulation of transporter activity	1	0.764597
GO:0032412	regulation of ion transmembrane transporter activity	1	0.764597
GO:0035966	response to topologically incorrect protein	1	0.764597
GO:0036503	ERAD pathway	1	0.764597
GO:0042330	taxis	1	0.764597
GO:0046885	regulation of hormone biosynthetic process	1	0.764597
GO:1903827	regulation of cellular protein localization	1	0.764597
GO:0007033	vacuole organization	2	0.764938
GO:0019722	calcium-mediated signaling	2	0.764938
GO:0009733	response to auxin	10	0.768131
GO:0009968	negative regulation of signal transduction	5	0.769918
GO:1901576	organic substance biosynthetic process	54	0.770084
GO:0009860	pollen tube growth	3	0.770694
GO:0019932	second-messenger-mediated signaling	2	0.772902
GO:0051345	positive regulation of hydrolase activity	2	0.772902
GO:0009908	flower development	8	0.772975
GO:0006939	smooth muscle contraction	1	0.775341
GO:0007031	peroxisome organization	1	0.775341
GO:0007606	sensory perception of chemical stimulus	1	0.775341
GO:0014832	urinary bladder smooth muscle contraction	1	0.775341
GO:0014848	urinary tract smooth muscle contraction	1	0.775341
GO:0031646	positive regulation of neurological system process	1	0.775341
GO:0032147	activation of protein kinase activity	1	0.775341
GO:0033555	multicellular organismal response to stress	1	0.775341
GO:0035774	positive regulation of insulin secretion involved in cellular response to glucose stimulus	1	0.775341
GO:0048265	response to pain	1	0.775341
GO:0050906	detection of stimulus involved in sensory perception	1	0.775341
GO:0050907	detection of chemical stimulus involved in sensory perception	1	0.775341
GO:0050951	sensory perception of temperature stimulus	1	0.775341
GO:0050955	thermoception	1	0.775341
GO:0050966	detection of mechanical stimulus involved in sensory perception of pain	1	0.775341
GO:0050968	detection of chemical stimulus involved in sensory perception of pain	1	0.775341
GO:0050974	detection of mechanical stimulus involved in sensory perception	1	0.775341
GO:0051930	regulation of sensory perception of pain	1	0.775341
GO:0051931	regulation of sensory perception	1	0.775341
GO:0051969	regulation of transmission of nerve impulse	1	0.775341
GO:0061178	regulation of insulin secretion involved in cellular response to glucose stimulus	1	0.775341
GO:0071470	cellular response to osmotic stress	1	0.775341
GO:0098908	regulation of neuronal action potential	1	0.775341
GO:1903793	positive regulation of anion transport	1	0.775341
GO:1904058	positive regulation of sensory perception of pain	1	0.775341
GO:0010498	proteasomal protein catabolic process	10	0.776023
GO:0010648	negative regulation of cell communication	5	0.780454
GO:0023057	negative regulation of signaling	5	0.780454
GO:0031331	positive regulation of cellular catabolic process	2	0.780629
GO:0070417	cellular response to cold	2	0.780629
GO:0048437	floral organ development	5	0.785581
GO:0005982	starch metabolic process	1	0.785595
GO:0006767	water-soluble vitamin metabolic process	1	0.785595
GO:0032386	regulation of intracellular transport	1	0.785595
GO:0043038	amino acid activation	1	0.785595
GO:0044089	positive regulation of cellular component biogenesis	1	0.785595
GO:0050954	sensory perception of mechanical stimulus	1	0.785595
GO:0051209	release of sequestered calcium ion into cytosol	1	0.785595
GO:0051283	negative regulation of sequestering of calcium ion	1	0.785595
GO:0060402	calcium ion transport into cytosol	1	0.785595
GO:0071244	cellular response to carbon dioxide	1	0.785595
GO:0097553	calcium ion transmembrane import into cytosol	1	0.785595
GO:0009896	positive regulation of catabolic process	2	0.788125
GO:0007276	gamete generation	3	0.789956
GO:0031644	regulation of neurological system process	1	0.795381
GO:0032956	regulation of actin cytoskeleton organization	1	0.795381
GO:0045165	cell fate commitment	1	0.795381
GO:0055067	monovalent inorganic cation homeostasis	1	0.795381
GO:1901264	carbohydrate derivative transport	1	0.795381
GO:1901990	regulation of mitotic cell cycle phase transition	1	0.795381
GO:0006887	exocytosis	2	0.795394
GO:0007034	vacuolar transport	2	0.795394
GO:0050790	regulation of catalytic activity	12	0.797796
GO:0045892	negative regulation of transcription, DNA-templated	7	0.798831
GO:0006873	cellular ion homeostasis	5	0.800406
GO:0051172	negative regulation of nitrogen compound metabolic process	15	0.800903
GO:0034599	cellular response to oxidative stress	2	0.802442
GO:0045859	regulation of protein kinase activity	2	0.802442
GO:2000242	negative regulation of reproductive process	2	0.802442
GO:0022414	reproductive process	42	0.803373
GO:0007204	positive regulation of cytosolic calcium ion concentration	1	0.804722
GO:0007267	cell-cell signaling	1	0.804722
GO:0010212	response to ionizing radiation	1	0.804722
GO:0043069	negative regulation of programmed cell death	1	0.804722
GO:0051480	regulation of cytosolic calcium ion concentration	1	0.804722
GO:0060401	cytosolic calcium ion transport	1	0.804722
GO:0072593	reactive oxygen species metabolic process	1	0.804722
GO:2001020	regulation of response to DNA damage stimulus	1	0.804722
GO:0000003	reproduction	42	0.810944
GO:0046777	protein autophosphorylation	4	0.812293
GO:0090567	reproductive shoot system development	8	0.813373
GO:0010074	maintenance of meristem identity	1	0.813637
GO:0010769	regulation of cell morphogenesis involved in differentiation	1	0.813637
GO:0043039	tRNA aminoacylation	1	0.813637
GO:0045017	glycerolipid biosynthetic process	1	0.813637
GO:0061077	chaperone-mediated protein folding	1	0.813637
GO:2001252	positive regulation of chromosome organization	1	0.813637
GO:0016311	dephosphorylation	5	0.814411
GO:0018130	heterocycle biosynthetic process	18	0.818913
GO:0044270	cellular nitrogen compound catabolic process	4	0.822102
GO:0000122	negative regulation of transcription from RNA polymerase II promoter	1	0.822145
GO:0043413	macromolecule glycosylation	1	0.822145
GO:0047484	regulation of response to osmotic stress	1	0.822145
GO:0009411	response to UV	3	0.824452
GO:0065008	regulation of biological quality	32	0.826423
GO:2000026	regulation of multicellular organismal development	18	0.826594
GO:0010224	response to UV-B	2	0.828521
GO:0043549	regulation of kinase activity	2	0.828521
GO:0032984	macromolecular complex disassembly	1	0.830266
GO:0048444	floral organ morphogenesis	1	0.830266
GO:0048870	cell motility	1	0.830266
GO:0051674	localization of cell	1	0.830266
GO:0060429	epithelium development	1	0.830266
GO:0000209	protein polyubiquitination	4	0.831485
GO:0009735	response to cytokinin	6	0.834159
GO:0010941	regulation of cell death	3	0.834823
GO:0019941	modification-dependent protein catabolic process	11	0.835056
GO:0010374	stomatal complex development	1	0.838016
GO:0016999	antibiotic metabolic process	1	0.838016
GO:0034249	negative regulation of cellular amide metabolic process	1	0.838016
GO:0034762	regulation of transmembrane transport	1	0.838016
GO:0050982	detection of mechanical stimulus	1	0.838016
GO:0046700	heterocycle catabolic process	4	0.840452
GO:0044267	cellular protein metabolic process	65	0.842301
GO:0000160	phosphorelay signal transduction system	3	0.844663
GO:0016226	iron-sulfur cluster assembly	1	0.845413
GO:0051050	positive regulation of transport	2	0.846001
GO:0000819	sister chromatid segregation	1	0.852473
GO:1902532	negative regulation of intracellular signal transduction	1	0.852473
GO:0010228	vegetative to reproductive phase transition of meristem	3	0.853991
GO:0060560	developmental growth involved in morphogenesis	7	0.854562
GO:0043632	modification-dependent macromolecule catabolic process	11	0.854963
GO:0010564	regulation of cell cycle process	3	0.858469
GO:0048584	positive regulation of response to stimulus	10	0.858838
GO:0006418	tRNA aminoacylation for protein translation	1	0.85921
GO:0007015	actin filament organization	1	0.85921
GO:0031056	regulation of histone modification	1	0.85921
GO:0045860	positive regulation of protein kinase activity	1	0.85921
GO:0051289	protein homotetramerization	1	0.85921
GO:0044419	interspecies interaction between organisms	2	0.861848
GO:0070588	calcium ion transmembrane transport	2	0.861848
GO:0009101	glycoprotein biosynthetic process	1	0.865641
GO:0017148	negative regulation of translation	1	0.865641
GO:0030030	cell projection organization	1	0.865641
GO:0032970	regulation of actin filament-based process	1	0.865641
GO:0034765	regulation of ion transmembrane transport	1	0.865641
GO:0061025	membrane fusion	1	0.865641
GO:0120036	plasma membrane bounded cell projection organization	1	0.865641
GO:1903522	regulation of blood circulation	1	0.865641
GO:0071554	cell wall organization or biogenesis	9	0.866268
GO:0040011	locomotion	2	0.86679
GO:0034655	nucleobase-containing compound catabolic process	3	0.867066
GO:0010015	root morphogenesis	6	0.869175
GO:0003012	muscle system process	1	0.871778
GO:0006650	glycerophospholipid metabolic process	1	0.871778
GO:0006936	muscle contraction	1	0.871778
GO:0009910	negative regulation of flower development	1	0.871778
GO:0010948	negative regulation of cell cycle process	1	0.871778
GO:0051282	regulation of sequestering of calcium ion	1	0.871778
GO:1901987	regulation of cell cycle phase transition	1	0.871778
GO:1902410	mitotic cytokinetic process	1	0.871778
GO:0071669	plant-type cell wall organization or biogenesis	5	0.873001
GO:0019725	cellular homeostasis	6	0.875386
GO:0051640	organelle localization	2	0.876189
GO:0042592	homeostatic process	12	0.876473
GO:2000113	negative regulation of cellular macromolecule biosynthetic process	8	0.877387
GO:0000911	cytokinesis by cell plate formation	1	0.877635
GO:0045787	positive regulation of cell cycle	1	0.877635
GO:0060548	negative regulation of cell death	1	0.877635
GO:0090066	regulation of anatomical structure size	1	0.877635
GO:0098900	regulation of action potential	1	0.877635
GO:0099132	ATP hydrolysis coupled cation transmembrane transport	1	0.877635
GO:0080135	regulation of cellular response to stress	2	0.880656
GO:0032259	methylation	9	0.88196
GO:0033674	positive regulation of kinase activity	1	0.883225
GO:0019438	aromatic compound biosynthetic process	18	0.883391
GO:1903506	regulation of nucleic acid-templated transcription	49	0.883487
GO:2001141	regulation of RNA biosynthetic process	49	0.883487
GO:0071365	cellular response to auxin stimulus	2	0.884974
GO:0009624	response to nematode	1	0.88856
GO:0009629	response to gravity	1	0.88856
GO:0043270	positive regulation of ion transport	1	0.88856
GO:0090662	ATP hydrolysis coupled transmembrane transport	1	0.88856
GO:0099131	ATP hydrolysis coupled ion transmembrane transport	1	0.88856
GO:1903047	mitotic cell cycle process	5	0.891619
GO:0034248	regulation of cellular amide metabolic process	2	0.893179
GO:0044057	regulation of system process	1	0.893652
GO:0048513	animal organ development	1	0.893652
GO:0140014	mitotic nuclear division	1	0.893652
GO:0009639	response to red or far red light	5	0.894482
GO:0006417	regulation of translation	2	0.897074
GO:0031324	negative regulation of cellular metabolic process	15	0.898445
GO:0009926	auxin polar transport	1	0.898511
GO:0034285	response to disaccharide	1	0.898511
GO:0051262	protein tetramerization	1	0.898511
GO:0051493	regulation of cytoskeleton organization	1	0.898511
GO:2000243	positive regulation of reproductive process	1	0.898511
GO:0043085	positive regulation of catalytic activity	4	0.901614
GO:0016571	histone methylation	1	0.903149
GO:0009416	response to light stimulus	18	0.904105
GO:0019953	sexual reproduction	4	0.904465
GO:0043269	regulation of ion transport	2	0.904472
GO:0051338	regulation of transferase activity	2	0.904472
GO:1900140	regulation of seedling development	2	0.904472
GO:1902600	hydrogen ion transmembrane transport	2	0.904472
GO:0032502	developmental process	80	0.907284
GO:0006816	calcium ion transport	2	0.907981
GO:0051259	protein oligomerization	2	0.907981
GO:0065009	regulation of molecular function	14	0.909725
GO:0048856	anatomical structure development	76	0.910619
GO:0009100	glycoprotein metabolic process	1	0.911799
GO:0034219	carbohydrate transmembrane transport	1	0.911799
GO:0044703	multi-organism reproductive process	4	0.912584
GO:0009314	response to radiation	19	0.913027
GO:0010029	regulation of seed germination	2	0.914641
GO:0048869	cellular developmental process	22	0.915721
GO:0009744	response to sucrose	1	0.915831
GO:0042391	regulation of membrane potential	1	0.915831
GO:0001932	regulation of protein phosphorylation	2	0.917799
GO:0022900	electron transport chain	1	0.919678
GO:0030163	protein catabolic process	13	0.920736
GO:0019538	protein metabolic process	69	0.92086
GO:0044093	positive regulation of molecular function	5	0.921897
GO:0022603	regulation of anatomical structure morphogenesis	4	0.922451
GO:0001934	positive regulation of protein phosphorylation	1	0.92335
GO:0051347	positive regulation of transferase activity	1	0.92335
GO:0071806	protein transmembrane transport	1	0.92335
GO:0071705	nitrogen compound transport	10	0.925601
GO:0051129	negative regulation of cellular component organization	2	0.926627
GO:0051130	positive regulation of cellular component organization	2	0.926627
GO:0032879	regulation of localization	7	0.926791
GO:0032940	secretion by cell	1	0.926854
GO:0048581	negative regulation of post-embryonic development	2	0.929365
GO:0060627	regulation of vesicle-mediated transport	1	0.930198
GO:0019220	regulation of phosphate metabolic process	3	0.930644
GO:0051174	regulation of phosphorus metabolic process	3	0.930644
GO:0045229	external encapsulating structure organization	4	0.933375
GO:0042327	positive regulation of phosphorylation	1	0.93339
GO:0045814	negative regulation of gene expression, epigenetic	1	0.93339
GO:0046903	secretion	1	0.93339
GO:0060918	auxin transport	1	0.93339
GO:0031401	positive regulation of protein modification process	2	0.934554
GO:0048519	negative regulation of biological process	38	0.935651
GO:0071555	cell wall organization	5	0.935874
GO:0010562	positive regulation of phosphorus metabolic process	1	0.936435
GO:0045937	positive regulation of phosphate metabolic process	1	0.936435
GO:0060341	regulation of cellular localization	2	0.937012
GO:0000278	mitotic cell cycle	5	0.937677
GO:0044257	cellular protein catabolic process	11	0.937746
GO:0032501	multicellular organismal process	71	0.938284
GO:0006091	generation of precursor metabolites and energy	4	0.939241
GO:0010638	positive regulation of organelle organization	1	0.939342
GO:0044087	regulation of cellular component biogenesis	2	0.939382
GO:0009914	hormone transport	2	0.941666
GO:0006479	protein methylation	1	0.942116
GO:0008213	protein alkylation	1	0.942116
GO:0031146	SCF-dependent proteasomal ubiquitin-dependent protein catabolic process	1	0.942116
GO:0006605	protein targeting	2	0.943869
GO:0042325	regulation of phosphorylation	2	0.943869
GO:0051252	regulation of RNA metabolic process	49	0.944852
GO:0022411	cellular component disassembly	1	0.94729
GO:0051603	proteolysis involved in cellular protein catabolic process	11	0.947712
GO:0002252	immune effector process	1	0.949701
GO:0006511	ubiquitin-dependent protein catabolic process	12	0.951035
GO:0010556	regulation of macromolecule biosynthetic process	51	0.951209
GO:0034976	response to endoplasmic reticulum stress	1	0.952002
GO:0044249	cellular biosynthetic process	44	0.952019
GO:0051049	regulation of transport	5	0.95335
GO:0009057	macromolecule catabolic process	17	0.953546
GO:0051239	regulation of multicellular organismal process	19	0.953578
GO:0010114	response to red light	1	0.954198
GO:0015931	nucleobase-containing compound transport	1	0.954198
GO:0010605	negative regulation of macromolecule metabolic process	17	0.954425
GO:1902275	regulation of chromatin organization	1	0.956293
GO:0031399	regulation of protein modification process	4	0.956946
GO:0009826	unidimensional cell growth	4	0.958294
GO:0045893	positive regulation of transcription, DNA-templated	9	0.959565
GO:0032270	positive regulation of cellular protein metabolic process	3	0.959874
GO:0010628	positive regulation of gene expression	11	0.960048
GO:0006302	double-strand break repair	1	0.960201
GO:0009736	cytokinin-activated signaling pathway	1	0.960201
GO:0045786	negative regulation of cell cycle	1	0.960201
GO:0071368	cellular response to cytokinin stimulus	1	0.960201
GO:0051247	positive regulation of protein metabolic process	3	0.961249
GO:2000241	regulation of reproductive process	7	0.961635
GO:0072594	establishment of protein localization to organelle	2	0.96195
GO:0048582	positive regulation of post-embryonic development	1	0.962023
GO:0070727	cellular macromolecule localization	8	0.962799
GO:0048232	male gamete generation	1	0.963761
GO:1902680	positive regulation of RNA biosynthetic process	9	0.965115
GO:1903508	positive regulation of nucleic acid-templated transcription	9	0.965115
GO:0031328	positive regulation of cellular biosynthetic process	11	0.965189
GO:0015980	energy derivation by oxidation of organic compounds	1	0.965419
GO:0046486	glycerolipid metabolic process	1	0.965419
GO:0097435	supramolecular fiber organization	1	0.965419
GO:0009889	regulation of biosynthetic process	54	0.965597
GO:0007275	multicellular organism development	61	0.966147
GO:0009734	auxin-activated signaling pathway	1	0.967002
GO:0010639	negative regulation of organelle organization	1	0.967002
GO:0051336	regulation of hydrolase activity	3	0.967487
GO:0019219	regulation of nucleobase-containing compound metabolic process	50	0.967811
GO:0031325	positive regulation of cellular metabolic process	16	0.968339
GO:0001558	regulation of cell growth	1	0.968512
GO:0098813	nuclear chromosome segregation	1	0.968512
GO:0008643	carbohydrate transport	1	0.969954
GO:0022604	regulation of cell morphogenesis	1	0.969954
GO:0009891	positive regulation of biosynthetic process	11	0.970435
GO:0048638	regulation of developmental growth	2	0.971126
GO:0022402	cell cycle process	7	0.971531
GO:0031329	regulation of cellular catabolic process	2	0.972248
GO:0031326	regulation of cellular biosynthetic process	52	0.974143
GO:0032269	negative regulation of cellular protein metabolic process	3	0.974644
GO:0009637	response to blue light	1	0.97509
GO:0009644	response to high light intensity	1	0.97509
GO:1905393	plant organ formation	1	0.97509
GO:0010557	positive regulation of macromolecule biosynthetic process	10	0.975111
GO:0097237	cellular response to toxic substance	1	0.976231
GO:0000280	nuclear division	2	0.976332
GO:0051248	negative regulation of protein metabolic process	3	0.978034
GO:0045184	establishment of protein localization	5	0.97812
GO:0007059	chromosome segregation	1	0.978358
GO:0140013	meiotic nuclear division	1	0.978358
GO:0009893	positive regulation of metabolic process	17	0.978705
GO:0048523	negative regulation of cellular process	24	0.979001
GO:0045454	cell redox homeostasis	2	0.979007
GO:0051346	negative regulation of hydrolase activity	1	0.979349
GO:0009894	regulation of catabolic process	2	0.979831
GO:0007049	cell cycle	7	0.980744
GO:0051254	positive regulation of RNA metabolic process	9	0.981092
GO:0090697	post-embryonic plant organ morphogenesis	1	0.981198
GO:0048831	regulation of shoot system development	4	0.982211
GO:0006928	movement of cell or subcellular component	2	0.982827
GO:0048522	positive regulation of cellular process	25	0.983477
GO:0040008	regulation of growth	3	0.983565
GO:0009892	negative regulation of metabolic process	17	0.984843
GO:0071478	cellular response to radiation	1	0.985128
GO:0050793	regulation of developmental process	19	0.985396
GO:0008104	protein localization	7	0.985541
GO:0048646	anatomical structure formation involved in morphogenesis	3	0.985804
GO:0051726	regulation of cell cycle	4	0.985965
GO:0007018	microtubule-based movement	1	0.98646
GO:2000112	regulation of cellular macromolecule biosynthetic process	46	0.986717
GO:0048580	regulation of post-embryonic development	7	0.987128
GO:0009845	seed germination	1	0.987673
GO:0051641	cellular localization	12	0.987823
GO:0045935	positive regulation of nucleobase-containing compound metabolic process	9	0.990077
GO:0044271	cellular nitrogen compound biosynthetic process	17	0.990241
GO:0044265	cellular macromolecule catabolic process	11	0.990283
GO:0006399	tRNA metabolic process	1	0.990698
GO:0010629	negative regulation of gene expression	9	0.991114
GO:0009909	regulation of flower development	2	0.9914
GO:0015833	peptide transport	4	0.991633
GO:0009555	pollen development	5	0.991636
GO:0043604	amide biosynthetic process	3	0.991865
GO:0033044	regulation of chromosome organization	1	0.99192
GO:0051052	regulation of DNA metabolic process	1	0.99192
GO:0006457	protein folding	2	0.992079
GO:0015031	protein transport	6	0.992204
GO:0007346	regulation of mitotic cell cycle	1	0.992291
GO:0090351	seedling development	1	0.992291
GO:0048285	organelle fission	2	0.992398
GO:0051240	positive regulation of multicellular organismal process	2	0.992999
GO:0018193	peptidyl-amino acid modification	4	0.99322
GO:0080090	regulation of primary metabolic process	60	0.993302
GO:0042886	amide transport	4	0.993455
GO:0033365	protein localization to organelle	2	0.993814
GO:1903046	meiotic cell cycle process	1	0.994451
GO:0051173	positive regulation of nitrogen compound metabolic process	12	0.994749
GO:0043412	macromolecule modification	65	0.994997
GO:0000226	microtubule cytoskeleton organization	1	0.995181
GO:0010604	positive regulation of macromolecule metabolic process	13	0.99534
GO:0009553	embryo sac development	1	0.995613
GO:0033043	regulation of organelle organization	3	0.995729
GO:0009642	response to light intensity	1	0.995814
GO:0008150	biological_process	338	0.995827
GO:0051094	positive regulation of developmental process	1	0.996007
GO:0051321	meiotic cell cycle	1	0.996007
GO:0010608	posttranscriptional regulation of gene expression	2	0.996083
GO:0031323	regulation of cellular metabolic process	61	0.996156
GO:0016570	histone modification	1	0.996365
GO:0051649	establishment of localization in cell	7	0.996608
GO:0016569	covalent chromatin modification	1	0.996843
GO:0065007	biological regulation	138	0.99693
GO:0009658	chloroplast organization	1	0.997126
GO:0048229	gametophyte development	6	0.997218
GO:0043414	macromolecule methylation	1	0.997384
GO:0040029	regulation of gene expression, epigenetic	1	0.997505
GO:0046907	intracellular transport	5	0.997522
GO:0051128	regulation of cellular component organization	7	0.997604
GO:0034613	cellular protein localization	4	0.997605
GO:0010468	regulation of gene expression	49	0.997694
GO:0051171	regulation of nitrogen compound metabolic process	55	0.997781
GO:0048518	positive regulation of biological process	29	0.997847
GO:0034654	nucleobase-containing compound biosynthetic process	6	0.997935
GO:0006886	intracellular protein transport	5	0.997989
GO:0006364	rRNA processing	1	0.998118
GO:0032268	regulation of cellular protein metabolic process	6	0.998132
GO:0006508	proteolysis	18	0.998667
GO:0007017	microtubule-based process	2	0.998744
GO:0043043	peptide biosynthetic process	1	0.99898
GO:0019222	regulation of metabolic process	66	0.999021
GO:0060255	regulation of macromolecule metabolic process	58	0.999142
GO:0051246	regulation of protein metabolic process	6	0.999304
GO:0050794	regulation of cellular process	101	0.999314
GO:0009657	plastid organization	1	0.999392
GO:0050789	regulation of biological process	117	0.9994
GO:0006355	regulation of transcription, DNA-templated	56	0.999427
GO:0015074	DNA integration	5	0.999582
GO:0044260	cellular macromolecule metabolic process	75	0.999623
[truncated: 37 more rows]

## Sheet: Supplementary Table S5
Table S5. GO enrichment of up-regulated DEGs in the petals infected with MR-9 in 144hpi.
Biological process				Cellular comoment				Moecular function
ID	Description	Count	pvalue	ID	Description	Count	pvalue	ID	Description	Count	pvalue
GO:0055114	oxidation-reduction process	51	5.03353e-10	GO:0016021	integral component of membrane	141	2.3319e-09	GO:0020037	heme binding	48	3.72568e-17
GO:0010497	plasmodesmata-mediated intercellular transport	7	3.28985e-06	GO:0005618	cell wall	35	2.66612e-09	GO:0016705	oxidoreductase activity, acting on paired donors, with incorporation or reduction of molecular oxygen	44	1.03124e-16
GO:0010496	intercellular transport	7	7.81619e-06	GO:0030312	external encapsulating structure	25	6.09234e-06	GO:0004497	monooxygenase activity	35	1.1741e-16
GO:0006952	defense response	34	2.7133e-05	GO:0048046	apoplast	20	8.25067e-06	GO:0005506	iron ion binding	41	4.82978e-14
GO:0048544	recognition of pollen	13	2.9393e-05	GO:0071944	cell periphery	77	1.90088e-05	GO:0016491	oxidoreductase activity	59	7.66979e-14
GO:0080169	cellular response to boron-containing substance deprivation	3	3.84398e-05	GO:0046658	anchored component of plasma membrane	9	0.00321856	GO:0045735	nutrient reservoir activity	17	1.00122e-12
GO:0006076	(1->3)-beta-D-glucan catabolic process	5	5.22117e-05	GO:0009505	plant-type cell wall	11	0.00419587	GO:0030145	manganese ion binding	10	1.55692e-07
GO:0051275	beta-glucan catabolic process	5	5.22117e-05	GO:0009897	external side of plasma membrane	4	0.0047813	GO:0090353	polygalacturonase inhibitor activity	4	1.87773e-06
GO:0006074	(1->3)-beta-D-glucan metabolic process	5	8.56138e-05	GO:0005576	extracellular region	19	0.00881488	GO:0005507	copper ion binding	16	2.07226e-06
GO:0046274	lignin catabolic process	4	0.000127213	GO:0009986	cell surface	4	0.0184149	GO:0045552	dihydrokaempferol 4-reductase activity	3	6.06311e-05
GO:0050832	defense response to fungus	15	0.000141138	GO:0005872	minus-end kinesin complex	1	0.0231193	GO:0071949	FAD binding	8	0.000131024
GO:0044247	cellular polysaccharide catabolic process	6	0.000143331	GO:0009346	citrate lyase complex	1	0.0231193	GO:0052716	hydroquinone:oxygen oxidoreductase activity	4	0.00022894
GO:0010036	response to boron-containing substance	3	0.000186134	GO:0055044	symplast	22	0.0255045	GO:0008061	chitin binding	6	0.000328098
GO:0080029	cellular response to boron-containing substance levels	3	0.000186134	GO:0012511	monolayer-surrounded lipid storage body	2	0.025534	GO:0042973	glucan endo-1,3-beta-D-glucosidase activity	5	0.000485872
GO:0009620	response to fungus	17	0.000227596	GO:0098552	side of membrane	4	0.0262906	GO:0004462	lactoylglutathione lyase activity	3	0.000501529
GO:0044275	cellular carbohydrate catabolic process	6	0.000372897	GO:0031225	anchored component of membrane	8	0.0276695	GO:0016618	hydroxypyruvate reductase activity	3	0.000501529
GO:0097184	response to azide	2	0.000458338	GO:0005911	cell-cell junction	22	0.0322543	GO:0016709	oxidoreductase activity, acting on paired donors, with incorporation or reduction of molecular oxygen, NAD(P)H as one donor, and incorporation of one atom of oxygen	7	0.000519101
GO:0097185	cellular response to azide	2	0.000458338	GO:0009506	plasmodesma	22	0.0337524	GO:0050660	flavin adenine dinucleotide binding	9	0.000524326
GO:0009611	response to wounding	13	0.000465889	GO:0009543	chloroplast thylakoid lumen	2	0.0351307	GO:0052597	diamine oxidase activity	2	0.00062141
GO:2000022	regulation of jasmonic acid mediated signaling pathway	4	0.000500187	GO:0031978	plastid thylakoid lumen	2	0.0351307	GO:0030267	glyoxylate reductase (NADP) activity	3	0.000787591
GO:0055088	lipid homeostasis	5	0.00054926	GO:0030054	cell junction	22	0.0353022	GO:0047216	inositol 3-alpha-galactosyltransferase activity	3	0.00115954
GO:2000280	regulation of root development	8	0.000689071	GO:0005658	alpha DNA polymerase:primase complex	1	0.0457058	GO:0008422	beta-glucosidase activity	6	0.00131899
GO:0016998	cell wall macromolecule catabolic process	5	0.000958757	GO:0031224	intrinsic component of membrane	19	0.0754012	GO:0008194	UDP-glycosyltransferase activity	14	0.00207613
GO:0042445	hormone metabolic process	10	0.00126825	GO:0005886	plasma membrane	52	0.0913499	GO:0022857	transmembrane transporter activity	33	0.002315
GO:0019748	secondary metabolic process	12	0.001464	GO:0031907	microbody lumen	1	0.110389	GO:0016717	oxidoreductase activity, acting on paired donors, with oxidation of a pair of donors resulting in the reduction of molecular oxygen to two molecules of water	3	0.00287195
GO:0080051	cutin transport	4	0.00183732	GO:0005782	peroxisomal matrix	1	0.130963	GO:0004601	peroxidase activity	8	0.00356156
GO:0016036	cellular response to phosphate starvation	5	0.00216664	GO:0005826	actomyosin contractile ring	1	0.130963	GO:0005460	UDP-glucose transmembrane transporter activity	2	0.00360605
GO:0051273	beta-glucan metabolic process	6	0.0022546	GO:0030894	replisome	1	0.130963	GO:0016641	oxidoreductase activity, acting on the CH-NH2 group of donors, oxygen as acceptor	2	0.00360605
GO:0055085	transmembrane transport	30	0.00227837	GO:0031228	intrinsic component of Golgi membrane	1	0.130963	GO:0015245	fatty acid transporter activity	4	0.0048761
GO:0006629	lipid metabolic process	21	0.00258662	GO:0043601	nuclear replisome	1	0.130963	GO:0004568	chitinase activity	4	0.00554652
GO:0009607	response to biotic stimulus	27	0.00263157	GO:0070938	contractile ring	1	0.130963	GO:0005338	nucleotide-sugar transmembrane transporter activity	2	0.00591091
GO:0009251	glucan catabolic process	5	0.0026559	GO:0030117	membrane coat	2	0.136165	GO:0005366	myo-inositol:proton symporter activity	2	0.00591091
GO:0015786	UDP-glucose transport	2	0.00267253	GO:0036513	Derlin-1 retrotranslocation complex	1	0.1707	GO:0001871	pattern binding	6	0.00694717
GO:0010143	cutin biosynthetic process	4	0.00282751	GO:0042025	host cell nucleus	3	0.172658	GO:0015926	glucosidase activity	5	0.00732758
GO:0006032	chitin catabolic process	4	0.00322529	GO:0044459	plasma membrane part	13	0.178309	GO:0004471	malate dehydrogenase (decarboxylating) (NAD+) activity	2	0.00872036
GO:0015908	fatty acid transport	4	0.00322529	GO:0030173	integral component of Golgi membrane	1	0.189884	GO:0046912	transferase activity, transferring acyl groups, acyl groups converted into alkyl on transfer	2	0.00872036
GO:0010222	stem vascular tissue pattern formation	4	0.00413184	GO:0030864	cortical actin cytoskeleton	1	0.189884	GO:0008028	monocarboxylic acid transmembrane transporter activity	4	0.0119989
GO:0009759	indole glucosinolate biosynthetic process	2	0.00439117	GO:0042807	central vacuole	1	0.189884	GO:0004806	triglyceride lipase activity	2	0.0120079
GO:0019433	triglyceride catabolic process	2	0.00439117	GO:0030286	dynein complex	1	0.208625	GO:0008131	primary amine oxidase activity	2	0.0120079
GO:0000272	polysaccharide catabolic process	6	0.0044177	GO:0030118	clathrin coat	1	0.226935	GO:0051213	dioxygenase activity	5	0.0136907
GO:0044550	secondary metabolite biosynthetic process	8	0.00452825	GO:0030141	secretory granule	1	0.226935	GO:0042626	ATPase activity, coupled to transmembrane movement of substances	11	0.014678
GO:0042493	response to drug	18	0.00491744	GO:0043596	nuclear replication fork	1	0.226935	GO:0010427	abscisic acid binding	3	0.0167154
GO:0010112	regulation of systemic acquired resistance	3	0.00531181	GO:0030125	clathrin vesicle coat	1	0.244821	GO:0015238	drug transmembrane transporter activity	5	0.0179497
GO:0071456	cellular response to hypoxia	3	0.00627413	GO:0030665	clathrin-coated vesicle membrane	1	0.262296	GO:0030247	polysaccharide binding	10	0.0186469
GO:0010200	response to chitin	8	0.00633232	GO:0005811	lipid droplet	2	0.270641	GO:0004805	trehalose-phosphatase activity	2	0.0199161
GO:0006970	response to osmotic stress	19	0.00636931	GO:0012506	vesicle membrane	2	0.270641	GO:0004672	protein kinase activity	46	0.0199544
GO:0090481	pyrimidine nucleotide-sugar transmembrane transport	2	0.00649368	GO:0032155	cell division site part	1	0.296044	GO:0003714	transcription corepressor activity	3	0.0211789
GO:0010268	brassinosteroid homeostasis	3	0.00733373	GO:0031977	thylakoid lumen	2	0.296462	GO:0008514	organic anion transmembrane transporter activity	7	0.0212784
GO:0016131	brassinosteroid metabolic process	3	0.00733373	GO:0031226	intrinsic component of plasma membrane	9	0.315698	GO:0042910	xenobiotic transporter activity	5	0.0230024
GO:0036294	cellular response to decreased oxygen levels	3	0.00733373	GO:0030120	vesicle coat	1	0.328253	GO:0004864	protein phosphatase inhibitor activity	3	0.0236312
GO:0046503	glycerolipid catabolic process	3	0.00733373	GO:0090406	pollen tube	2	0.339137	GO:0003993	acid phosphatase activity	4	0.0236806
GO:0071453	cellular response to oxygen levels	3	0.00733373	GO:0099503	secretory vesicle	1	0.343802	GO:0015165	pyrimidine nucleotide-sugar transmembrane transporter activity	2	0.0244887
GO:0042221	response to chemical	56	0.00835802	GO:0032153	cell division site	1	0.373833	GO:0016638	oxidoreductase activity, acting on the CH-NH2 group of donors	2	0.0244887
GO:0010243	response to organonitrogen compound	11	0.0085288	GO:0048475	coated membrane	1	0.373833	GO:0004674	protein serine/threonine kinase activity	31	0.0245556
GO:0015718	monocarboxylic acid transport	4	0.00862257	GO:0044425	membrane part	23	0.375004	GO:0004142	diacylglycerol cholinephosphotransferase activity	1	0.0249525
GO:0043094	cellular metabolic compound salvage	4	0.00862257	GO:0009504	cell plate	1	0.402493	GO:0004512	inositol-3-phosphate synthase activity	1	0.0249525
GO:0006690	icosanoid metabolic process	2	0.00896293	GO:0016020	membrane	78	0.405792	GO:0005274	allantoin uptake transmembrane transporter activity	1	0.0249525
GO:0015780	nucleotide-sugar transport	2	0.00896293	GO:0044437	vacuolar part	9	0.407296	GO:0005459	UDP-galactose transmembrane transporter activity	1	0.0249525
GO:0010588	cotyledon vascular tissue pattern formation	4	0.0094492	GO:0005657	replication fork	1	0.429845	GO:0010295	(+)-abscisic acid 8'-hydroxylase activity	1	0.0249525
GO:0006012	galactose metabolic process	3	0.00975328	GO:0005876	spindle microtubule	1	0.429845	GO:0016500	protein-hormone receptor activity	1	0.0249525
GO:0016128	phytosteroid metabolic process	3	0.00975328	GO:0005788	endoplasmic reticulum lumen	1	0.443049	GO:0030744	luteolin O-methyltransferase activity	1	0.0249525
GO:0051707	response to other organism	24	0.00995617	GO:0030662	coated vesicle membrane	1	0.443049	GO:0030755	quercetin 3-O-methyltransferase activity	1	0.0249525
GO:0043207	response to external biotic stimulus	24	0.0108377	GO:0044438	microbody part	1	0.455948	GO:0042895	antibiotic transporter activity	1	0.0249525
GO:0001666	response to hypoxia	5	0.0119311	GO:0044439	peroxisomal part	1	0.455948	GO:0042907	xanthine transmembrane transporter activity	1	0.0249525
GO:0009682	induced systemic resistance	3	0.0125848	GO:0005774	vacuolar membrane	9	0.45679	GO:0047622	adenosine nucleosidase activity	1	0.0249525
GO:0048826	cotyledon morphogenesis	4	0.0132651	GO:0005773	vacuole	15	0.483721	GO:0047724	inosine nucleosidase activity	1	0.0249525
GO:0036293	response to decreased oxygen levels	5	0.0143531	GO:0044432	endoplasmic reticulum part	5	0.484587	GO:0047763	caffeate O-methyltransferase activity	1	0.0249525
GO:0051552	flavone metabolic process	2	0.0149358	GO:0030863	cortical cytoskeleton	1	0.504635	GO:0050263	ribosylpyrimidine nucleosidase activity	1	0.0249525
GO:0051553	flavone biosynthetic process	2	0.0149358	GO:0032040	small-subunit processome	1	0.516112	GO:0072585	xanthosine nucleotidase activity	1	0.0249525
GO:0070482	response to oxygen levels	5	0.0152285	GO:0030136	clathrin-coated vesicle	1	0.538277	GO:1990206	jasmonyl-Ile conjugate hydrolase activity	1	0.0249525
GO:0006468	protein phosphorylation	29	0.0159637	GO:0032993	protein-DNA complex	1	0.55943	GO:0051287	NAD binding	5	0.0258409
GO:0009651	response to salt stress	16	0.0160513	GO:0042175	nuclear outer membrane-endoplasmic reticulum membrane network	4	0.574522	GO:0045159	myosin II binding	2	0.029443
GO:1901698	response to nitrogen compound	14	0.0170594	GO:0000145	exocyst	1	0.579617	GO:0048038	quinone binding	2	0.0404103
GO:1901615	organic hydroxy compound metabolic process	8	0.0173903	GO:0098827	endoplasmic reticulum subcompartment	4	0.583583	GO:0008509	anion transmembrane transporter activity	8	0.0422036
GO:0042343	indole glucosinolate metabolic process	2	0.0184078	GO:0009707	chloroplast outer membrane	1	0.589361	GO:0015297	antiporter activity	7	0.0445891
GO:0006979	response to oxidative stress	15	0.0204858	GO:0098805	whole membrane	11	0.602198	GO:0003878	ATP citrate synthase activity	1	0.0492836
GO:0008202	steroid metabolic process	4	0.0206192	GO:0030659	cytoplasmic vesicle membrane	1	0.608181	GO:0003896	DNA primase activity	1	0.0492836
GO:0098656	anion transmembrane transport	8	0.0213777	GO:0015629	actin cytoskeleton	1	0.617265	GO:0004838	L-tyrosine:2-oxoglutarate aminotransferase activity	1	0.0492836
GO:0006085	acetyl-CoA biosynthetic process	1	0.021443	GO:0030135	coated vesicle	1	0.617265	GO:0008477	purine nucleosidase activity	1	0.0492836
GO:0006218	uridine catabolic process	1	0.021443	GO:0098588	bounding membrane of organelle	12	0.623135	GO:0009905	ent-copalyl diphosphate synthase activity	1	0.0492836
GO:0007053	spindle assembly involved in male meiosis	1	0.021443	GO:0031976	plastid thylakoid	5	0.625263	GO:0015137	citrate transmembrane transporter activity	1	0.0492836
GO:0009804	coumarin metabolic process	1	0.021443	GO:0009527	plastid outer membrane	1	0.62614	GO:0016207	4-coumarate-CoA ligase activity	1	0.0492836
GO:0009805	coumarin biosynthetic process	1	0.021443	GO:0009534	chloroplast thylakoid	5	0.629043	GO:0017169	CDP-alcohol phosphatidyltransferase activity	1	0.0492836
GO:0009971	anastral spindle assembly involved in male meiosis	1	0.021443	GO:0044448	cell cortex part	1	0.643278	GO:0033799	myricetin 3'-O-methyltransferase activity	1	0.0492836
GO:0010421	hydrogen peroxide-mediated programmed cell death	1	0.021443	GO:0031227	intrinsic component of endoplasmic reticulum membrane	1	0.651552	GO:0036202	ent-cassa-12,15-diene 11-hydroxylase activity	1	0.0492836
GO:0010597	green leaf volatile biosynthetic process	1	0.021443	GO:0031300	intrinsic component of organelle membrane	1	0.651552	GO:0042389	omega-3 fatty acid desaturase activity	1	0.0492836
GO:0015720	allantoin transport	1	0.021443	GO:0031301	integral component of organelle membrane	1	0.651552	GO:0045437	uridine nucleosidase activity	1	0.0492836
GO:0015746	citrate transport	1	0.021443	GO:0042170	plastid membrane	2	0.671107	GO:0047389	glycerophosphocholine phosphodiesterase activity	1	0.0492836
GO:0019372	lipoxygenase pathway	1	0.021443	GO:0009524	phragmoplast	1	0.675241	GO:0047987	hydroperoxide dehydratase activity	1	0.0492836
GO:0033211	adiponectin-activated signaling pathway	1	0.021443	GO:0030176	integral component of endoplasmic reticulum membrane	1	0.675241	GO:0070547	L-tyrosine aminotransferase activity	1	0.0492836
GO:0036099	female germ-line stem cell population maintenance	1	0.021443	GO:0000325	plant-type vacuole	2	0.712036	GO:0004553	hydrolase activity, hydrolyzing O-glycosyl compounds	13	0.0493011
GO:0036474	cell death in response to hydrogen peroxide	1	0.021443	GO:0005874	microtubule	2	0.744277	GO:0016798	hydrolase activity, acting on glycosyl bonds	9	0.0521154
GO:0042906	xanthine transport	1	0.021443	GO:0044436	thylakoid part	4	0.752409	GO:0003712	transcription cofactor activity	5	0.0542026
GO:0043100	pyrimidine nucleobase salvage	1	0.021443	GO:0000786	nucleosome	1	0.771664	GO:0015081	sodium ion transmembrane transporter activity	2	0.0592059
GO:0046108	uridine metabolic process	1	0.021443	GO:0005871	kinesin complex	1	0.771664	GO:0000248	C-5 sterol desaturase activity	1	0.0730087
GO:0055048	anastral spindle assembly	1	0.021443	GO:0042579	microbody	2	0.773382	GO:0004042	acetyl-CoA:L-glutamate N-acetyltransferase activity	1	0.0730087
GO:0055090	acylglycerol homeostasis	1	0.021443	GO:0005819	spindle	1	0.776967	GO:0004097	catechol oxidase activity	1	0.0730087
GO:0070328	triglyceride homeostasis	1	0.021443	GO:0031968	organelle outer membrane	1	0.796978	GO:0004351	glutamate decarboxylase activity	1	0.0730087
GO:0072334	UDP-galactose transmembrane transport	1	0.021443	GO:0009705	plant-type vacuole membrane	1	0.801695	GO:0004612	phosphoenolpyruvate carboxykinase (ATP) activity	1	0.0730087
GO:0032787	monocarboxylic acid metabolic process	10	0.021663	GO:0009579	thylakoid	5	0.806856	GO:0005350	pyrimidine nucleobase transmembrane transporter activity	1	0.0730087
GO:0042744	hydrogen peroxide catabolic process	4	0.022045	GO:0055035	plastid thylakoid membrane	3	0.80795	GO:0009674	potassium:sodium symporter activity	1	0.0730087
GO:0098542	defense response to other organism	18	0.0221709	GO:0005777	peroxisome	2	0.809937	GO:0010279	indole-3-acetic acid amido synthetase activity	1	0.0730087
GO:0042447	hormone catabolic process	2	0.0221834	GO:0005789	endoplasmic reticulum membrane	4	0.812023	GO:0015210	uracil transmembrane transporter activity	1	0.0730087
GO:1901700	response to oxygen-containing compound	35	0.0222752	GO:0120025	plasma membrane bounded cell projection	2	0.826172	GO:0015370	solute:sodium symporter activity	1	0.0730087
GO:0016052	carbohydrate catabolic process	6	0.0224384	GO:0019867	outer membrane	1	0.827787	GO:0016165	linoleate 13S-lipoxygenase activity	1	0.0730087
GO:1901617	organic hydroxy compound biosynthetic process	6	0.0224384	GO:0005794	Golgi apparatus	9	0.830529	GO:0016905	myosin heavy chain kinase activity	1	0.0730087
GO:0044255	cellular lipid metabolic process	14	0.023118	GO:0042995	cell projection	2	0.832311	GO:0017075	syntaxin-1 binding	1	0.0730087
GO:0006950	response to stress	56	0.0234669	GO:0034357	photosynthetic membrane	3	0.84016	GO:0033759	flavone synthase activity	1	0.0730087
GO:0015893	drug transport	5	0.0247434	GO:0042651	thylakoid membrane	3	0.849811	GO:0034785	salicylate 5-hydroxylase activity	1	0.0730087
GO:0009404	toxin metabolic process	4	0.0250734	GO:0005938	cell cortex	1	0.850456	GO:0102483	scopolin beta-glucosidase activity	1	0.0730087
GO:0010033	response to organic substance	39	0.0258155	GO:0005875	microtubule associated complex	1	0.853933	GO:0005319	lipid transporter activity	4	0.0790848
GO:0010090	trichome morphogenesis	4	0.0300648	GO:0009535	chloroplast thylakoid membrane	3	0.858952	GO:0030246	carbohydrate binding	12	0.0831698
GO:0015711	organic anion transport	7	0.0302268	GO:0005783	endoplasmic reticulum	9	0.867345	GO:0022804	active transmembrane transporter activity	10	0.084455
GO:0002213	defense response to insect	2	0.0305876	GO:0099568	cytoplasmic region	1	0.87612	GO:0015294	solute:cation symporter activity	3	0.086802
GO:0016132	brassinosteroid biosynthetic process	2	0.0305876	GO:0055029	nuclear DNA-directed RNA polymerase complex	1	0.881818	GO:0017022	myosin binding	2	0.0878765
GO:0009853	photorespiration	3	0.030618	GO:0031090	organelle membrane	13	0.884286	GO:0015293	symporter activity	3	0.0916661
GO:0042435	indole-containing compound biosynthetic process	4	0.0318497	GO:0031969	chloroplast membrane	1	0.887254	GO:0005342	organic acid transmembrane transporter activity	5	0.0922638
GO:0009605	response to external stimulus	29	0.033064	GO:0099513	polymeric cytoskeletal fiber	1	0.887254	GO:0046943	carboxylic acid transmembrane transporter activity	5	0.0922638
GO:0009403	toxin biosynthetic process	2	0.0351885	GO:0031984	organelle subcompartment	10	0.891253	GO:0004096	catalase activity	1	0.0961429
GO:0016129	phytosteroid biosynthetic process	2	0.0351885	GO:0000428	DNA-directed RNA polymerase complex	1	0.892442	GO:0004350	glutamate-5-semialdehyde dehydrogenase activity	1	0.0961429
GO:0052314	phytoalexin metabolic process	2	0.0351885	GO:0030880	RNA polymerase complex	1	0.897391	GO:0004506	squalene monooxygenase activity	1	0.0961429
GO:0052315	phytoalexin biosynthetic process	2	0.0351885	GO:0000151	ubiquitin ligase complex	2	0.907161	GO:0004567	beta-mannosidase activity	1	0.0961429
GO:1902074	response to salt	2	0.0351885	GO:0044433	cytoplasmic vesicle part	1	0.916998	GO:0005432	calcium:sodium antiporter activity	1	0.0961429
GO:0006855	drug transmembrane transport	5	0.0358484	GO:0099081	supramolecular polymer	1	0.920821	GO:0009045	xylose isomerase activity	1	0.0961429
GO:0009965	leaf morphogenesis	5	0.0358484	GO:0099512	supramolecular fiber	1	0.920821	GO:0015643	toxic substance binding	1	0.0961429
GO:1902679	negative regulation of RNA biosynthetic process	9	0.0374803	GO:0099080	supramolecular complex	1	0.922666	GO:0016639	oxidoreductase activity, acting on the CH-NH2 group of donors, NAD or NADP as acceptor	1	0.0961429
GO:1903507	negative regulation of nucleic acid-templated transcription	9	0.0374803	GO:0009941	chloroplast envelope	5	0.931852	GO:0016985	mannan endo-1,4-beta-mannosidase activity	1	0.0961429
GO:0044272	sulfur compound biosynthetic process	4	0.0375707	GO:0000139	Golgi membrane	1	0.934434	GO:0017084	delta1-pyrroline-5-carboxylate synthetase activity	1	0.0961429
GO:0051179	localization	40	0.0414861	GO:0009526	plastid envelope	5	0.935664	GO:0019172	glyoxalase III activity	1	0.0961429
GO:0009698	phenylpropanoid metabolic process	4	0.0416914	GO:0000785	chromatin	1	0.940338	GO:0045548	phenylalanine ammonia-lyase activity	1	0.0961429
GO:0050896	response to stimulus	86	0.041872	GO:0061695	transferase complex, transferring phosphorus-containing groups	1	0.940338	GO:0052634	C-19 gibberellin 2-beta-dioxygenase activity	1	0.0961429
GO:0006152	purine nucleoside catabolic process	1	0.0424277	GO:0044454	nuclear chromosome part	1	0.945712	GO:0070704	sterol desaturase activity	1	0.0961429
GO:0006269	DNA replication, synthesis of RNA primer	1	0.0424277	GO:0031982	vesicle	4	0.949546	GO:0043424	protein histidine kinase binding	2	0.103465
GO:0033615	mitochondrial proton-transporting ATP synthase complex assembly	1	0.0424277	GO:0098796	membrane protein complex	2	0.95272	GO:0005345	purine nucleobase transmembrane transporter activity	2	0.111522
GO:0035384	thioester biosynthetic process	1	0.0424277	GO:0098791	Golgi subcompartment	2	0.962688	GO:0015205	nucleobase transmembrane transporter activity	2	0.111522
GO:0044788	modulation by host of viral process	1	0.0424277	GO:0000228	nuclear chromosome	1	0.963663	GO:0005215	transporter activity	21	0.115563
GO:0044794	positive regulation by host of viral process	1	0.0424277	GO:0012505	endomembrane system	17	0.970818	GO:0004970	ionotropic glutamate receptor activity	1	0.118701
GO:0045921	positive regulation of exocytosis	1	0.0424277	GO:0044430	cytoskeletal part	2	0.971779	GO:0005365	myo-inositol transmembrane transporter activity	1	0.118701
GO:0046133	pyrimidine ribonucleoside catabolic process	1	0.0424277	GO:0044427	chromosomal part	2	0.972889	GO:0008569	ATP-dependent microtubule motor activity, minus-end-directed	1	0.118701
GO:0046135	pyrimidine nucleoside catabolic process	1	0.0424277	GO:0044431	Golgi apparatus part	2	0.973428	GO:0015142	tricarboxylic acid transmembrane transporter activity	1	0.118701
GO:0052318	regulation of phytoalexin metabolic process	1	0.0424277	GO:0005743	mitochondrial inner membrane	1	0.976815	GO:0015368	calcium:cation antiporter activity	1	0.118701
GO:0052319	regulation of phytoalexin biosynthetic process	1	0.0424277	GO:0005802	trans-Golgi network	1	0.977887	GO:0016847	1-aminocyclopropane-1-carboxylate synthase activity	1	0.118701
GO:0052320	positive regulation of phytoalexin metabolic process	1	0.0424277	GO:0097708	intracellular vesicle	3	0.978625	GO:0045543	gibberellin 2-beta-dioxygenase activity	1	0.118701
GO:0052322	positive regulation of phytoalexin biosynthetic process	1	0.0424277	GO:0031410	cytoplasmic vesicle	3	0.979393	GO:0050664	oxidoreductase activity, acting on NAD(P)H, oxygen as acceptor	1	0.118701
GO:0071616	acyl-CoA biosynthetic process	1	0.0424277	GO:0031966	mitochondrial membrane	1	0.980355	GO:0016722	oxidoreductase activity, oxidizing metal ions	2	0.119735
GO:0090306	spindle assembly involved in meiosis	1	0.0424277	GO:0005740	mitochondrial envelope	1	0.982957	GO:0015075	ion transmembrane transporter activity	13	0.131201
GO:1901182	regulation of camalexin biosynthetic process	1	0.0424277	GO:1990234	transferase complex	3	0.983169	GO:0046872	metal ion binding	27	0.132545
GO:0006082	organic acid metabolic process	18	0.0431539	GO:0019866	organelle inner membrane	1	0.984498	GO:0016298	lipase activity	3	0.134288
GO:0043436	oxoacid metabolic process	18	0.0431539	GO:0005856	cytoskeleton	2	0.985552	GO:0015077	monovalent inorganic cation transmembrane transporter activity	4	0.139512
GO:0006641	triglyceride metabolic process	2	0.0451225	GO:0015630	microtubule cytoskeleton	1	0.98964	GO:0003855	3-dehydroquinate dehydratase activity	1	0.140697
GO:0035725	sodium ion transmembrane transport	2	0.0451225	GO:0005694	chromosome	2	0.990236	GO:0004301	epoxide hydrolase activity	1	0.140697
GO:0046461	neutral lipid catabolic process	2	0.0451225	GO:0005887	integral component of plasma membrane	1	0.991431	GO:0004764	shikimate 3-dehydrogenase (NADP+) activity	1	0.140697
GO:0046464	acylglycerol catabolic process	2	0.0451225	GO:0044434	chloroplast part	9	0.992663	GO:0008113	peptide-methionine (S)-S-oxide reductase activity	1	0.140697
GO:1900673	olefin metabolic process	2	0.0451225	GO:0044435	plastid part	9	0.993463	GO:0016803	ether hydrolase activity	1	0.140697
GO:0009725	response to hormone	30	0.0468183	GO:0031967	organelle envelope	6	0.993516	GO:0042577	lipid phosphatase activity	1	0.140697
GO:0009627	systemic acquired resistance	3	0.0474499	GO:0031975	envelope	6	0.993824	GO:0052692	raffinose alpha-galactosidase activity	1	0.140697
GO:0016101	diterpenoid metabolic process	3	0.0474499	GO:0044429	mitochondrial part	1	0.994412	GO:0030170	pyridoxal phosphate binding	4	0.144062
GO:0016125	sterol metabolic process	3	0.0474499	GO:0005768	endosome	1	0.997391	GO:0016616	oxidoreductase activity, acting on the CH-OH group of donors, NAD or NADP as acceptor	4	0.153335
GO:0009719	response to endogenous stimulus	30	0.0483273	GO:0009532	plastid stroma	3	0.997971	GO:0052689	carboxylic ester hydrolase activity	4	0.153335
GO:0042430	indole-containing compound metabolic process	4	0.0483328	GO:0009570	chloroplast stroma	3	0.998555	GO:0004664	prephenate dehydratase activity	1	0.162145
GO:0034220	ion transmembrane transport	14	0.0483689	GO:0009536	plastid	17	0.998691	GO:0008395	steroid hydroxylase activity	1	0.162145
GO:0009267	cellular response to starvation	5	0.0496027	GO:0005829	cytosol	16	0.998974	GO:0008889	glycerophosphodiester phosphodiesterase activity	1	0.162145
GO:0044282	small molecule catabolic process	5	0.0496027	GO:0009507	chloroplast	17	0.999138	GO:0015114	phosphate ion transmembrane transporter activity	1	0.162145
GO:1901657	glycosyl compound metabolic process	5	0.0496027	GO:1902494	catalytic complex	3	0.99959	GO:0015166	polyol transmembrane transporter activity	1	0.162145
GO:0006814	sodium ion transport	2	0.0504306	GO:0005730	nucleolus	1	0.999968	GO:0016801	hydrolase activity, acting on ether bonds	1	0.162145
GO:1901659	glycosyl compound biosynthetic process	3	0.0506167	GO:0005623	cell	144	0.99998	GO:0016841	ammonia-lyase activity	1	0.162145
GO:0001101	response to acid chemical	25	0.0506545	GO:0044464	cell part	144	0.99998	GO:0015932	nucleobase-containing compound transmembrane transporter activity	2	0.16272
GO:0010817	regulation of hormone levels	12	0.0508241	GO:0005739	mitochondrion	4	0.999982	GO:1901505	carbohydrate derivative transporter activity	2	0.16272
GO:0009751	response to salicylic acid	5	0.0515124	GO:0044444	cytoplasmic part	63	0.999986	GO:0016706	oxidoreductase activity, acting on paired donors, with incorporation or reduction of molecular oxygen, 2-oxoglutarate as one donor, and incorporation of one atom each of oxygen into both donors	2	0.171622
GO:0044264	cellular polysaccharide metabolic process	7	0.0525024	GO:0005575	cellular_component	148	0.999992	GO:0015399	primary active transmembrane transporter activity	6	0.173056
GO:0006631	fatty acid metabolic process	6	0.054067	GO:0005737	cytoplasm	83	0.999992	GO:0015405	P-P-bond-hydrolysis-driven transmembrane transporter activity	6	0.173056
GO:1903825	organic acid transmembrane transport	5	0.0554593	GO:0043228	non-membrane-bounded organelle	6	0.999998	GO:0004867	serine-type endopeptidase inhibitor activity	3	0.182317
GO:1905039	carboxylic acid transmembrane transport	5	0.0554593	GO:0043232	intracellular non-membrane-bounded organelle	6	0.999998	GO:0003950	NAD+ ADP-ribosyltransferase activity	1	0.183059
GO:0019752	carboxylic acid metabolic process	15	0.0558929	GO:0044446	intracellular organelle part	30	1	GO:0004435	phosphatidylinositol phospholipase C activity	1	0.183059
GO:0009691	cytokinin biosynthetic process	2	0.0559501	GO:0031974	membrane-enclosed lumen	3	1	GO:0015923	mannosidase activity	1	0.183059
GO:0016144	S-glycoside biosynthetic process	2	0.0559501	GO:0043233	organelle lumen	3	1	GO:0016780	phosphotransferase activity, for other substituted phosphate groups	1	0.183059
GO:0019758	glycosinolate biosynthetic process	2	0.0559501	GO:0070013	intracellular organelle lumen	3	1	GO:0017057	6-phosphogluconolactonase activity	1	0.183059
GO:0019761	glucosinolate biosynthetic process	2	0.0559501	GO:0044422	organelle part	30	1	GO:0015318	inorganic solute uptake transmembrane transporter activity	12	0.198417
GO:0044242	cellular lipid catabolic process	4	0.0580427	GO:0032991	macromolecular complex	7	1	GO:0017096	acetylserotonin O-methyltransferase activity	1	0.203452
GO:0044042	glucan metabolic process	6	0.0592916	GO:0005634	nucleus	40	1	GO:0043492	ATPase activity, coupled to movement of substances	6	0.214972
GO:0015849	organic acid transport	5	0.0595763	GO:0031981	nuclear lumen	1	1	GO:0003885	D-arabinono-1,4-lactone oxidase activity	1	0.223337
GO:0046942	carboxylic acid transport	5	0.0595763	GO:0043227	membrane-bounded organelle	76	1	GO:0004089	carbonate dehydratase activity	1	0.223337
GO:0051253	negative regulation of RNA metabolic process	9	0.0614444	GO:0044424	intracellular part	98	1	GO:0015295	solute:proton symporter activity	2	0.226355
GO:0005975	carbohydrate metabolic process	21	0.0629064	GO:0043231	intracellular membrane-bounded organelle	74	1	GO:0016702	oxidoreductase activity, acting on single donors with incorporation of molecular oxygen, incorporation of two atoms of oxygen	2	0.226355
GO:0006657	CDP-choline pathway	1	0.0629639	GO:0043229	intracellular organelle	79	1	GO:0015291	secondary active transmembrane transporter activity	4	0.239738
GO:0009164	nucleoside catabolic process	1	0.0629639	GO:0005622	intracellular	98	1	GO:0005375	copper ion transmembrane transporter activity	1	0.242726
GO:0015855	pyrimidine nucleobase transport	1	0.0629639	GO:0044428	nuclear part	1	1	GO:0016840	carbon-nitrogen lyase activity	1	0.242726
GO:0015857	uracil transport	1	0.0629639	GO:0043226	organelle	79	1	GO:0019203	carbohydrate phosphatase activity	1	0.242726
GO:0031035	myosin filament disassembly	1	0.0629639	GO:0030117	membrane coat	1	0.694013	GO:0019905	syntaxin binding	1	0.242726
GO:0031037	myosin II filament disassembly	1	0.0629639	GO:0044462	external encapsulating structure part	1	0.694013	GO:0035250	UDP-galactosyltransferase activity	1	0.242726
GO:0031038	myosin II filament organization	1	0.0629639	GO:0005829	cytosol	51	0.696292	GO:1901618	organic hydroxy compound transmembrane transporter activity	1	0.242726
GO:0034656	nucleobase-containing small molecule catabolic process	1	0.0629639	GO:0010008	endosome membrane	2	0.698509	GO:0008081	phosphoric diester hydrolase activity	2	0.244902
GO:0042454	ribonucleoside catabolic process	1	0.0629639	GO:0000502	proteasome complex	1	0.706698	GO:0016614	oxidoreductase activity, acting on CH-OH group of donors	3	0.254141
GO:0042891	antibiotic transport	1	0.0629639	GO:0005681	spliceosomal complex	3	0.718479	GO:0016758	transferase activity, transferring hexosyl groups	6	0.255751
GO:0046244	salicylic acid catabolic process	1	0.0629639	GO:0019897	extrinsic component of plasma membrane	1	0.718857	GO:0004180	carboxypeptidase activity	1	0.261632
GO:0046475	glycerophospholipid catabolic process	1	0.0629639	GO:0030136	clathrin-coated vesicle	1	0.752399	GO:0016405	CoA-ligase activity	1	0.261632
GO:0072531	pyrimidine-containing compound transmembrane transport	1	0.0629639	GO:0048471	perinuclear region of cytoplasm	1	0.752399	GO:0016301	kinase activity	20	0.262243
GO:1900067	regulation of cellular response to alkaline pH	1	0.0629639	GO:0044440	endosomal part	2	0.756563	GO:0042803	protein homodimerization activity	7	0.271566
GO:1900378	positive regulation of secondary metabolite biosynthetic process	1	0.0629639	GO:0098588	bounding membrane of organelle	20	0.756661	GO:0016878	acid-thiol ligase activity	1	0.280068
GO:1903791	uracil transmembrane transport	1	0.0629639	GO:0005886	plasma membrane	72	0.773583	GO:0005516	calmodulin binding	6	0.281163
GO:1904082	pyrimidine nucleobase transmembrane transport	1	0.0629639	GO:0090575	RNA polymerase II transcription factor complex	1	0.781945	GO:0016747	transferase activity, transferring acyl groups other than amino-acyl groups	9	0.293289
GO:0048825	cotyledon development	4	0.06326	GO:0097525	spliceosomal snRNP complex	1	0.781945	GO:0015298	solute:cation antiporter activity	1	0.298043
GO:0006694	steroid biosynthetic process	3	0.0642704	GO:0000145	exocyst	1	0.790989	GO:0015491	cation:cation antiporter activity	1	0.298043
GO:0009723	response to ethylene	6	0.0648076	GO:0009528	plastid inner membrane	1	0.799659	GO:0016701	oxidoreductase activity, acting on single donors with incorporation of molecular oxygen	1	0.298043
GO:0042594	response to starvation	5	0.0660699	GO:0005815	microtubule organizing center	1	0.80797	GO:0016881	acid-amino acid ligase activity	1	0.298043
GO:0009746	response to hexose	3	0.067923	GO:0009706	chloroplast inner membrane	1	0.815937	GO:0038023	signaling receptor activity	6	0.29841
GO:0046486	glycerolipid metabolic process	4	0.0687153	GO:0030659	cytoplasmic vesicle membrane	1	0.815937	GO:0005524	ATP binding	68	0.307318
GO:0006820	anion transport	8	0.0713802	GO:0044433	cytoplasmic vesicle part	3	0.820183	GO:0016769	transferase activity, transferring nitrogenous groups	1	0.315571
GO:0090626	plant epidermis morphogenesis	4	0.0715312	GO:0030135	coated vesicle	1	0.823574	GO:0016799	hydrolase activity, hydrolyzing N-glycosyl compounds	1	0.315571
GO:0042742	defense response to bacterium	10	0.0728606	GO:0031090	organelle membrane	26	0.84134	GO:1990939	ATP-dependent microtubule motor activity	1	0.315571
GO:0048598	embryonic morphogenesis	4	0.0744053	GO:0030532	small nuclear ribonucleoprotein complex	1	0.844638	GO:0016836	hydro-lyase activity	2	0.319155
GO:0006073	cellular glucan metabolic process	6	0.0746483	GO:0031227	intrinsic component of endoplasmic reticulum membrane	1	0.851086	GO:0005089	Rho guanyl-nucleotide exchange factor activity	1	0.332662
GO:0048878	chemical homeostasis	10	0.0784847	GO:0044798	nuclear transcription factor complex	1	0.851086	GO:0010329	auxin efflux transmembrane transporter activity	1	0.332662
GO:0031669	cellular response to nutrient levels	5	0.080192	GO:0071013	catalytic step 2 spliceosome	1	0.851086	GO:0016877	ligase activity, forming carbon-sulfur bonds	1	0.332662
GO:0010051	xylem and phloem pattern formation	4	0.0803261	GO:0044437	vacuolar part	11	0.852944	GO:0032050	clathrin heavy chain binding	1	0.332662
GO:0044262	cellular carbohydrate metabolic process	8	0.0813449	GO:0005789	endoplasmic reticulum membrane	7	0.875457	GO:0034062	5'-3' RNA polymerase activity	1	0.332662
GO:0003018	vascular process in circulatory system	1	0.083061	GO:0044421	extracellular region part	2	0.880361	GO:0080161	auxin transmembrane transporter activity	1	0.332662
GO:0006805	xenobiotic metabolic process	1	0.083061	GO:0005774	vacuolar membrane	11	0.88662	GO:0097747	RNA polymerase activity	1	0.332662
GO:0009810	stilbene metabolic process	1	0.083061	GO:0005783	endoplasmic reticulum	17	0.887999	GO:0016760	cellulose synthase (UDP-forming) activity	2	0.346643
GO:0010358	leaf shaping	1	0.083061	GO:1990904	ribonucleoprotein complex	11	0.888622	GO:0005372	water transmembrane transporter activity	1	0.349327
GO:0015853	adenine transport	1	0.083061	GO:0090406	pollen tube	1	0.889328	GO:0015250	water channel activity	1	0.349327
GO:0015854	guanine transport	1	0.083061	GO:0031461	cullin-RING ubiquitin ligase complex	3	0.895139	GO:0004364	glutathione transferase activity	2	0.355727
GO:0016598	protein arginylation	1	0.083061	GO:0005802	trans-Golgi network	4	0.907375	GO:0016597	amino acid binding	1	0.365577
GO:0019249	lactate biosynthetic process	1	0.083061	GO:0000151	ubiquitin ligase complex	4	0.925455	GO:0004402	histone acetyltransferase activity	1	0.381422
GO:0019373	epoxygenase P450 pathway	1	0.083061	GO:0005794	Golgi apparatus	15	0.933094	GO:0016810	hydrolase activity, acting on carbon-nitrogen (but not peptide) bonds	2	0.391574
GO:0019856	pyrimidine nucleobase biosynthetic process	1	0.083061	GO:0005635	nuclear envelope	1	0.936251	GO:0004712	protein serine/threonine/tyrosine kinase activity	1	0.396872
GO:0033866	nucleoside bisphosphate biosynthetic process	1	0.083061	GO:0005764	lysosome	1	0.936251	GO:0004725	protein tyrosine phosphatase activity	1	0.396872
GO:0034030	ribonucleoside bisphosphate biosynthetic process	1	0.083061	GO:0016591	DNA-directed RNA polymerase II, holoenzyme	1	0.936251	GO:0042578	phosphoric ester hydrolase activity	5	0.404286
GO:0034033	purine nucleoside bisphosphate biosynthetic process	1	0.083061	GO:0000325	plant-type vacuole	2	0.939557	GO:0016846	carbon-sulfur lyase activity	1	0.411936
GO:0035150	regulation of tube size	1	0.083061	GO:0098791	Golgi subcompartment	5	0.949067	GO:0016903	oxidoreductase activity, acting on the aldehyde or oxo group of donors	1	0.411936
GO:0035296	regulation of tube diameter	1	0.083061	GO:0005667	transcription factor complex	1	0.954612	GO:0008171	O-methyltransferase activity	2	0.417862
GO:0042632	cholesterol homeostasis	1	0.083061	GO:0031226	intrinsic component of plasma membrane	8	0.955303	GO:0004499	N,N-dimethylaniline monooxygenase activity	1	0.426625
GO:0042759	long-chain fatty acid biosynthetic process	1	0.083061	GO:0000323	lytic vacuole	1	0.9565	GO:0005385	zinc ion transmembrane transporter activity	1	0.426625
GO:0043461	proton-transporting ATP synthase complex assembly	1	0.083061	GO:0005773	vacuole	18	0.964156	GO:0015095	magnesium ion transmembrane transporter activity	1	0.426625
GO:0046272	stilbene catabolic process	1	0.083061	GO:0044459	plasma membrane part	11	0.964698	GO:0015562	efflux transmembrane transporter activity	1	0.426625
GO:0046355	mannan catabolic process	1	0.083061	GO:0016607	nuclear speck	1	0.967692	GO:0017137	Rab GTPase binding	1	0.426625
GO:0050880	regulation of blood vessel size	1	0.083061	GO:0044431	Golgi apparatus part	5	0.967806	GO:0022890	inorganic cation transmembrane transporter activity	6	0.4268
GO:0051501	diterpene phytoalexin metabolic process	1	0.083061	GO:0016604	nuclear body	2	0.970221	GO:0043565	sequence-specific DNA binding	15	0.429333
GO:0051502	diterpene phytoalexin biosynthetic process	1	0.083061	GO:0055029	nuclear DNA-directed RNA polymerase complex	1	0.978881	GO:0044390	ubiquitin-like protein conjugating enzyme binding	1	0.440948
GO:0051702	interaction with symbiont	1	0.083061	GO:0005768	endosome	5	0.980555	GO:0015276	ligand-gated ion channel activity	2	0.45199
GO:0051851	modification by host of symbiont morphology or physiology	1	0.083061	GO:0000428	DNA-directed RNA polymerase complex	1	0.982186	GO:0051020	GTPase binding	2	0.45199
GO:0055092	sterol homeostasis	1	0.083061	GO:0030880	RNA polymerase complex	1	0.983639	GO:0099516	ion antiporter activity	1	0.454914
GO:0070125	mitochondrial translational elongation	1	0.083061	GO:0044444	cytoplasmic part	148	0.983748	GO:0016410	N-acyltransferase activity	1	0.48181
GO:0071466	cellular response to xenobiotic stimulus	1	0.083061	GO:0031982	vesicle	7	0.984969	GO:0030234	enzyme regulator activity	6	0.483823
GO:0097176	epoxide metabolic process	1	0.083061	GO:0097708	intracellular vesicle	6	0.991415	GO:0016791	phosphatase activity	4	0.490743
GO:0097746	regulation of blood vessel diameter	1	0.083061	GO:0031410	cytoplasmic vesicle	6	0.99189	GO:0005355	glucose transmembrane transporter activity	1	0.494757
GO:0097755	positive regulation of blood vessel diameter	1	0.083061	GO:0005874	microtubule	1	0.992067	GO:0015149	hexose transmembrane transporter activity	1	0.494757
GO:1901183	positive regulation of camalexin biosynthetic process	1	0.083061	GO:0000139	Golgi membrane	1	0.992715	GO:0016759	cellulose synthase activity	1	0.494757
GO:0010026	trichome differentiation	4	0.0833717	GO:0061695	transferase complex, transferring phosphorus-containing groups	1	0.993857	GO:0003700	transcription factor activity, sequence-specific DNA binding	27	0.506597
GO:0006081	cellular aldehyde metabolic process	2	0.0863328	GO:0005739	mitochondrion	19	0.994302	GO:0015145	monosaccharide transmembrane transporter activity	1	0.507381
GO:0006863	purine nucleobase transport	2	0.0863328	GO:0012505	endomembrane system	30	0.995022	GO:0016879	ligase activity, forming carbon-nitrogen bonds	1	0.507381
GO:0015851	nucleobase transport	2	0.0863328	GO:0120025	plasma membrane bounded cell projection	1	0.996895	GO:0042562	hormone binding	1	0.507381
GO:1904823	purine nucleobase transmembrane transport	2	0.0863328	GO:0042995	cell projection	1	0.997149	GO:0008324	cation transmembrane transporter activity	6	0.513813
GO:0031347	regulation of defense response	8	0.0866219	GO:0044451	nucleoplasm part	4	0.997972	GO:0004857	enzyme inhibitor activity	5	0.515303
GO:0009617	response to bacterium	11	0.0901221	GO:1990234	transferase complex	5	0.998106	GO:0010333	terpene synthase activity	2	0.516653
GO:0005992	trehalose biosynthetic process	2	0.0928941	GO:1902494	catalytic complex	10	0.998437	GO:0003713	transcription coactivator activity	1	0.51969
GO:0009686	gibberellin biosynthetic process	2	0.0928941	GO:0005737	cytoplasm	178	0.998958	GO:0003746	translation elongation factor activity	1	0.51969
GO:0034614	cellular response to reactive oxygen species	2	0.0928941	GO:0015630	microtubule cytoskeleton	1	0.99974	GO:0004683	calmodulin-dependent protein kinase activity	1	0.51969
GO:0035967	cellular response to topologically incorrect protein	2	0.0928941	GO:0005730	nucleolus	6	0.999782	GO:0008378	galactosyltransferase activity	1	0.51969
GO:0072530	purine-containing compound transmembrane transport	2	0.0928941	GO:0005887	integral component of plasma membrane	1	0.999816	GO:0042887	amide transmembrane transporter activity	1	0.51969
GO:0045934	negative regulation of nucleobase-containing compound metabolic process	9	0.0952184	GO:0044446	intracellular organelle part	84	0.999846	GO:0000149	SNARE binding	1	0.543395
GO:0009116	nucleoside metabolic process	3	0.0959794	GO:0032991	macromolecular complex	34	0.999886	GO:0008483	transaminase activity	1	0.543395
GO:0046688	response to copper ion	2	0.0995946	GO:0044422	organelle part	84	0.999887	GO:0005102	receptor binding	2	0.554417
GO:0042446	hormone biosynthetic process	5	0.101316	GO:0044430	cytoskeletal part	1	0.999947	GO:0016684	oxidoreductase activity, acting on peroxide as acceptor	1	0.554806
GO:0050776	regulation of immune response	5	0.101316	GO:0005654	nucleoplasm	5	0.999985	GO:0016757	transferase activity, transferring glycosyl groups	7	0.558752
GO:0000212	meiotic spindle organization	1	0.102728	GO:0005856	cytoskeleton	1	0.999987	GO:0030276	clathrin binding	1	0.565933
GO:0002215	defense response to nematode	1	0.102728	GO:0043228	non-membrane-bounded organelle	15	1	GO:0031406	carboxylic acid binding	1	0.565933
GO:0006572	tyrosine catabolic process	1	0.102728	GO:0043232	intracellular non-membrane-bounded organelle	15	1	GO:0033612	receptor serine/threonine kinase binding	1	0.565933
GO:0006842	tricarboxylic acid transport	1	0.102728	GO:0031974	membrane-enclosed lumen	13	1	GO:0043177	organic acid binding	1	0.565933
GO:0008655	pyrimidine-containing compound salvage	1	0.102728	GO:0043233	organelle lumen	13	1	GO:0044389	ubiquitin-like protein ligase binding	2	0.568927
GO:0009438	methylglyoxal metabolic process	1	0.102728	GO:0070013	intracellular organelle lumen	13	1	GO:0098772	molecular function regulator	6	0.575642
GO:0010107	potassium ion import	1	0.102728	GO:0005623	cell	260	1	GO:0015078	hydrogen ion transmembrane transporter activity	2	0.576053
GO:0015798	myo-inositol transport	1	0.102728	GO:0044464	cell part	260	1	GO:0019901	protein kinase binding	2	0.583093
GO:0016103	diterpenoid catabolic process	1	0.102728	GO:0005575	cellular_component	268	1	GO:0005402	cation:sugar symporter activity	1	0.58736
GO:0017157	regulation of exocytosis	1	0.102728	GO:0031981	nuclear lumen	9	1	GO:0003774	motor activity	2	0.590046
GO:0018871	1-aminocyclopropane-1-carboxylate metabolic process	1	0.102728	GO:0044424	intracellular part	207	1	GO:0016835	carbon-oxygen lyase activity	2	0.590046
GO:0019369	arachidonic acid metabolic process	1	0.102728	GO:0005622	intracellular	207	1	GO:0005351	sugar:proton symporter activity	1	0.597675
GO:0030718	germ-line stem cell population maintenance	1	0.102728	GO:0043231	intracellular membrane-bounded organelle	161	1	GO:0005484	SNAP receptor activity	1	0.607732
GO:0035674	tricarboxylic acid transmembrane transport	1	0.102728	GO:0043227	membrane-bounded organelle	163	1	GO:0005388	calcium-transporting ATPase activity	1	0.617538
GO:0036473	cell death in response to oxidative stress	1	0.102728	GO:0044428	nuclear part	10	1	GO:0046910	pectinesterase inhibitor activity	1	0.617538
GO:0042182	ketone catabolic process	1	0.102728	GO:0043229	intracellular organelle	168	1	GO:0008080	N-acetyltransferase activity	1	0.6271
GO:0042218	1-aminocyclopropane-1-carboxylate biosynthetic process	1	0.102728	GO:0043226	organelle	168	1	GO:0015079	potassium ion transmembrane transporter activity	1	0.6271
GO:0042732	D-xylose metabolic process	1	0.102728	GO:0005634	nucleus	80	1	GO:0016620	oxidoreductase activity, acting on the aldehyde or oxo group of donors, NAD or NADP as acceptor	1	0.6271
GO:0045487	gibberellin catabolic process	1	0.102728					GO:0030695	GTPase regulator activity	1	0.6271
GO:0046185	aldehyde catabolic process	1	0.102728					GO:0019900	kinase binding	2	0.629948
GO:0051596	methylglyoxal catabolic process	1	0.102728					GO:0016773	phosphotransferase activity, alcohol group as acceptor	13	0.634013
GO:0061727	methylglyoxal catabolic process to lactate	1	0.102728					GO:0046873	metal ion transmembrane transporter activity	4	0.634348
GO:0072523	purine-containing compound catabolic process	1	0.102728					GO:0015299	solute:proton antiporter activity	1	0.636423
GO:0097468	programmed cell death in response to reactive oxygen species	1	0.102728					GO:0016887	ATPase activity	13	0.641636
GO:0052482	defense response by cell wall thickening	2	0.106425					GO:0001067	regulatory region nucleic acid binding	5	0.645076
GO:0072527	pyrimidine-containing compound metabolic process	2	0.106425					GO:0044212	transcription regulatory region DNA binding	5	0.645076
GO:0010016	shoot system morphogenesis	6	0.106445					GO:0017016	Ras GTPase binding	1	0.654376
GO:0008610	lipid biosynthetic process	9	0.107861					GO:0031267	small GTPase binding	1	0.654376
GO:0009699	phenylpropanoid biosynthetic process	3	0.109233					GO:0051015	actin filament binding	1	0.663019
GO:0016143	S-glycoside metabolic process	3	0.109233					GO:0000287	magnesium ion binding	4	0.66904
GO:0019757	glycosinolate metabolic process	3	0.109233					GO:0051119	sugar transmembrane transporter activity	1	0.671445
GO:0019760	glucosinolate metabolic process	3	0.109233					GO:0019899	enzyme binding	7	0.683567
GO:0034284	response to monosaccharide	3	0.109233					GO:0004185	serine-type carboxypeptidase activity	1	0.687673
GO:0006790	sulfur compound metabolic process	7	0.11258					GO:0015103	inorganic anion transmembrane transporter activity	1	0.687673
GO:0009685	gibberellin metabolic process	2	0.113378					GO:0005509	calcium ion binding	7	0.692889
GO:0016102	diterpenoid biosynthetic process	2	0.113378					GO:0042802	identical protein binding	8	0.693822
GO:0052542	defense response by callose deposition	2	0.113378					GO:0016765	transferase activity, transferring alkyl or aryl (other than methyl) groups	2	0.700564
GO:0052544	defense response by callose deposition in cell wall	2	0.113378					GO:0031625	ubiquitin protein ligase binding	2	0.700564
GO:0009308	amine metabolic process	3	0.118439					GO:0016829	lyase activity	4	0.709136
GO:0051704	multi-organism process	27	0.120435					GO:0004252	serine-type endopeptidase activity	2	0.711182
GO:0006638	neutral lipid metabolic process	2	0.120443					GO:0004386	helicase activity	3	0.71378
GO:0006639	acylglycerol metabolic process	2	0.120443					GO:0004190	aspartic-type endopeptidase activity	2	0.716372
GO:0048508	embryonic meristem development	2	0.120443					GO:0019199	transmembrane receptor protein kinase activity	2	0.716372
GO:0080148	negative regulation of response to water deprivation	2	0.120443					GO:0060589	nucleoside-triphosphatase regulator activity	1	0.717768
GO:0006810	transport	33	0.120952					GO:0008092	cytoskeletal protein binding	3	0.718064
GO:0010558	negative regulation of macromolecule biosynthetic process	9	0.121404					GO:0042623	ATPase activity, coupled	7	0.719776
GO:0031668	cellular response to extracellular stimulus	5	0.121846					GO:0009055	electron carrier activity	3	0.722298
GO:0002532	production of molecular mediator involved in inflammatory response	1	0.121975					GO:0005096	GTPase activator activity	1	0.724828
GO:0002538	arachidonic acid metabolite production involved in inflammatory response	1	0.121975					GO:0004675	transmembrane receptor protein serine/threonine kinase activity	2	0.726517
GO:0002539	prostaglandin production involved in inflammatory response	1	0.121975					GO:0015144	carbohydrate transmembrane transporter activity	1	0.731711
GO:0006021	inositol biosynthetic process	1	0.121975					GO:0016772	transferase activity, transferring phosphorus-containing groups	15	0.731822
GO:0006570	tyrosine metabolic process	1	0.121975					GO:0015267	channel activity	2	0.736353
GO:0006656	phosphatidylcholine biosynthetic process	1	0.121975					GO:0008146	sulfotransferase activity	1	0.738423
GO:0008300	isoprenoid catabolic process	1	0.121975					GO:0046527	glucosyltransferase activity	1	0.738423
GO:0009410	response to xenobiotic stimulus	1	0.121975					GO:0004866	endopeptidase inhibitor activity	1	0.744968
GO:0010412	mannan metabolic process	1	0.121975					GO:0030599	pectinesterase activity	1	0.780941
GO:0016115	terpenoid catabolic process	1	0.121975					GO:0016874	ligase activity	2	0.781112
GO:0018904	ether metabolic process	1	0.121975					GO:0016407	acetyltransferase activity	1	0.791769
GO:0031033	myosin filament organization	1	0.121975					GO:0050661	NADP binding	1	0.796981
GO:0031048	chromatin silencing by small RNA	1	0.121975					GO:0003899	DNA-directed 5'-3' RNA polymerase activity	1	0.834253
GO:0032527	protein exit from endoplasmic reticulum	1	0.121975					GO:0008236	serine-type peptidase activity	1	0.838404
GO:0045777	positive regulation of blood pressure	1	0.121975					GO:0015085	calcium ion transmembrane transporter activity	1	0.838404
GO:0046131	pyrimidine ribonucleoside metabolic process	1	0.121975					GO:0016209	antioxidant activity	1	0.838404
GO:0048524	positive regulation of viral process	1	0.121975					GO:0003697	single-stranded DNA binding	1	0.846396
GO:0051554	flavonol metabolic process	1	0.121975					GO:0008047	enzyme activator activity	1	0.850243
GO:0051555	flavonol biosynthetic process	1	0.121975					GO:0022838	substrate-specific channel activity	1	0.850243
GO:0070071	proton-transporting two-sector ATPase complex assembly	1	0.121975					GO:0050662	coenzyme binding	1	0.853994
GO:0006811	ion transport	15	0.130404					GO:0005216	ion channel activity	1	0.857651
GO:0044281	small molecule metabolic process	21	0.132913					GO:0060089	molecular transducer activity	3	0.861203
GO:0005976	polysaccharide metabolic process	7	0.134144					GO:0003779	actin binding	1	0.861217
GO:0071241	cellular response to inorganic substance	4	0.135394					GO:0003824	catalytic activity	98	0.86534
GO:0070887	cellular response to chemical stimulus	21	0.136673					GO:0043531	ADP binding	7	0.872779
GO:0006561	proline biosynthetic process	1	0.140811					GO:0004888	transmembrane signaling receptor activity	2	0.872798
GO:0006954	inflammatory response	1	0.140811					GO:0003777	microtubule motor activity	1	0.87461
GO:0008217	regulation of blood pressure	1	0.140811					GO:0004869	cysteine-type endopeptidase inhibitor activity	1	0.880815
GO:0009074	aromatic amino acid family catabolic process	1	0.140811					GO:0022803	passive transmembrane transporter activity	1	0.880815
GO:0010065	primary meristem tissue development	1	0.140811					GO:0046982	protein heterodimerization activity	1	0.886713
GO:0010067	procambium histogenesis	1	0.140811					GO:0008134	transcription factor binding	1	0.914315
GO:0015791	polyol transport	1	0.140811					GO:0016817	hydrolase activity, acting on acid anhydrides	8	0.918031
GO:0016134	saponin metabolic process	1	0.140811					GO:0008757	S-adenosylmethionine-dependent methyltransferase activity	1	0.918558
GO:0016135	saponin biosynthetic process	1	0.140811					GO:0016818	hydrolase activity, acting on acid anhydrides, in phosphorus-containing anhydrides	8	0.92601
GO:0016138	glycoside biosynthetic process	1	0.140811					GO:0030554	adenyl nucleotide binding	1	0.928271
GO:0035434	copper ion transmembrane transport	1	0.140811					GO:0032559	adenyl ribonucleotide binding	1	0.928271
GO:0043651	linoleic acid metabolic process	1	0.140811					GO:0005198	structural molecule activity	2	0.933648
GO:0050792	regulation of viral process	1	0.140811					GO:0035639	purine ribonucleoside triphosphate binding	1	0.939958
GO:0051176	positive regulation of sulfur metabolic process	1	0.140811					GO:0017111	nucleoside-triphosphatase activity	7	0.944865
GO:0071712	ER-associated misfolded protein catabolic process	1	0.140811					GO:0008017	microtubule binding	1	0.951005
GO:0071732	cellular response to nitric oxide	1	0.140811					GO:0016462	pyrophosphatase activity	7	0.955434
GO:0072529	pyrimidine-containing compound catabolic process	1	0.140811					GO:0016741	transferase activity, transferring one-carbon groups	1	0.955743
GO:0009813	flavonoid biosynthetic process	2	0.142241					GO:0016779	nucleotidyltransferase activity	1	0.960023
GO:0035966	response to topologically incorrect protein	2	0.142241					GO:0044877	macromolecular complex binding	1	0.962006
GO:0002831	regulation of response to biotic stimulus	3	0.14263					GO:0016787	hydrolase activity	37	0.963697
GO:0071496	cellular response to external stimulus	5	0.14415					GO:0017076	purine nucleotide binding	1	0.96389
GO:0072330	monocarboxylic acid biosynthetic process	5	0.14415					GO:0032555	purine ribonucleotide binding	1	0.96389
GO:0051234	establishment of localization	33	0.148229					GO:0016746	transferase activity, transferring acyl groups	2	0.964737
GO:0046677	response to antibiotic	7	0.149573					GO:0032553	ribonucleotide binding	1	0.967384
GO:0009749	response to glucose	2	0.149683					GO:0003924	GTPase activity	2	0.970295
GO:0016126	sterol biosynthetic process	2	0.149683					GO:0019787	ubiquitin-like protein transferase activity	6	0.973278
GO:0052386	cell wall thickening	2	0.149683					GO:0008144	drug binding	1	0.977161
GO:0052543	callose deposition in cell wall	2	0.149683					GO:0008168	methyltransferase activity	2	0.978989
GO:0002682	regulation of immune system process	5	0.150826					GO:0097367	carbohydrate derivative binding	1	0.98137
GO:0052545	callose localization	2	0.1572					GO:0043169	cation binding	4	0.984574
GO:0006633	fatty acid biosynthetic process	4	0.159165					GO:0000166	nucleotide binding	2	0.985834
GO:0006084	acetyl-CoA metabolic process	1	0.159243					GO:0008234	cysteine-type peptidase activity	1	0.986278
GO:0009094	L-phenylalanine biosynthetic process	1	0.159243					GO:0036094	small molecule binding	2	0.988388
GO:0010120	camalexin biosynthetic process	1	0.159243					GO:0004842	ubiquitin-protein transferase activity	6	0.990642
GO:0019221	cytokine-mediated signaling pathway	1	0.159243					GO:0005525	GTP binding	2	0.990701
GO:0046351	disaccharide biosynthetic process	1	0.159243					GO:0016740	transferase activity	31	0.991409
GO:0050764	regulation of phagocytosis	1	0.159243					GO:1901265	nucleoside phosphate binding	1	0.993616
GO:0052317	camalexin metabolic process	1	0.159243					GO:0043168	anion binding	2	0.996219
GO:0090181	regulation of cholesterol metabolic process	1	0.159243					GO:0016788	hydrolase activity, acting on ester bonds	13	0.996341
GO:0033037	polysaccharide localization	2	0.164787					GO:0046914	transition metal ion binding	1	0.996797
GO:1901264	carbohydrate derivative transport	2	0.164787					GO:0043167	ion binding	6	0.997901
GO:0006869	lipid transport	4	0.171589					GO:0046983	protein dimerization activity	9	0.997945
GO:0015672	monovalent inorganic cation transport	4	0.171589					GO:0003674	molecular_function	140	0.99945
GO:0002237	response to molecule of bacterial origin	2	0.172437					GO:0004519	endonuclease activity	3	0.999855
GO:0072593	reactive oxygen species metabolic process	2	0.172437					GO:0003677	DNA binding	22	0.999911
GO:0010876	lipid localization	4	0.175805					GO:0004518	nuclease activity	3	0.999958
GO:0006089	lactate metabolic process	1	0.177282					GO:0005515	protein binding	42	0.99998
GO:0006094	gluconeogenesis	1	0.177282					GO:0005488	binding	48	0.999999
GO:0006213	pyrimidine nucleoside metabolic process	1	0.177282					GO:1901363	heterocyclic compound binding	14	1
GO:0009051	pentose-phosphate shunt, oxidative branch	1	0.177282					GO:0097159	organic cyclic compound binding	14	1
GO:0016137	glycoside metabolic process	1	0.177282					GO:0008270	zinc ion binding	7	1
GO:0031408	oxylipin biosynthetic process	1	0.177282					GO:0003723	RNA binding	4	1
GO:0046112	nucleobase biosynthetic process	1	0.177282					GO:0003676	nucleic acid binding	19	1
GO:0046898	response to cycloheximide	1	0.177282					GO:0099516	ion antiporter activity	1	0.634572
GO:0070301	cellular response to hydrogen peroxide	1	0.177282					GO:0016651	oxidoreductase activity, acting on NAD(P)H	2	0.635624
GO:0071731	response to nitric oxide	1	0.177282					GO:0061135	endopeptidase regulator activity	2	0.635624
GO:0097366	response to bronchodilator	1	0.177282					GO:0030414	peptidase inhibitor activity	2	0.64597
GO:0016054	organic acid catabolic process	3	0.17891					GO:0061134	peptidase regulator activity	2	0.64597
GO:0046395	carboxylic acid catabolic process	3	0.17891					GO:0015075	ion transmembrane transporter activity	14	0.64908
GO:0051865	protein autoubiquitination	2	0.180144					GO:0010857	calcium-dependent protein kinase activity	1	0.649592
GO:1901568	fatty acid derivative metabolic process	2	0.180144					GO:0070566	adenylyltransferase activity	1	0.649592
GO:0045088	regulation of innate immune response	4	0.184339					GO:0003756	protein disulfide isomerase activity	1	0.663996
GO:0003002	regionalization	5	0.186044					GO:0009931	calcium-dependent protein serine/threonine kinase activity	1	0.663996
GO:0071236	cellular response to antibiotic	2	0.187902					GO:0016410	N-acyltransferase activity	1	0.663996
GO:0009743	response to carbohydrate	4	0.188657					GO:0001882	nucleoside binding	1	0.677808
GO:0016042	lipid catabolic process	4	0.188657					GO:0001883	purine nucleoside binding	1	0.677808
GO:0031327	negative regulation of cellular biosynthetic process	9	0.188995					GO:0016831	carboxy-lyase activity	1	0.677808
GO:0031667	response to nutrient levels	5	0.189721					GO:0032550	purine ribonucleoside binding	1	0.677808
GO:0006520	cellular amino acid metabolic process	6	0.190362					GO:0032561	guanyl ribonucleotide binding	1	0.677808
GO:0006721	terpenoid metabolic process	4	0.193007					GO:0098772	molecular function regulator	9	0.679922
GO:0002238	response to molecule of fungal origin	1	0.194935					GO:1901981	phosphatidylinositol phosphate binding	1	0.691054
GO:0006206	pyrimidine nucleobase metabolic process	1	0.194935					GO:0046982	protein heterodimerization activity	3	0.691233
GO:0006591	ornithine metabolic process	1	0.194935					GO:0004683	calmodulin-dependent protein kinase activity	1	0.703755
GO:0009700	indole phytoalexin biosynthetic process	1	0.194935					GO:0008378	galactosyltransferase activity	1	0.703755
GO:0010189	vitamin E biosynthetic process	1	0.194935					GO:0016668	oxidoreductase activity, acting on a sulfur group of donors, NAD(P) as acceptor	1	0.703755
GO:0010206	photosystem II repair	1	0.194935					GO:0060090	binding, bridging	1	0.703755
GO:0010207	photosystem II assembly	1	0.194935					GO:0019001	guanyl nucleotide binding	1	0.715935
GO:0019336	phenol-containing compound catabolic process	1	0.194935					GO:0015276	ligand-gated ion channel activity	2	0.720482
GO:0019682	glyceraldehyde-3-phosphate metabolic process	1	0.194935					GO:0016684	oxidoreductase activity, acting on peroxide as acceptor	1	0.738814
GO:0030002	cellular anion homeostasis	1	0.194935					GO:0051540	metal cluster binding	1	0.738814
GO:0030320	cellular monovalent inorganic anion homeostasis	1	0.194935					GO:0030276	clathrin binding	1	0.749554
GO:0030643	cellular phosphate ion homeostasis	1	0.194935					GO:0008374	O-acyltransferase activity	2	0.752511
GO:0042360	vitamin E metabolic process	1	0.194935					GO:0008565	protein transporter activity	1	0.759853
GO:0046217	indole phytoalexin metabolic process	1	0.194935					GO:0032549	ribonucleoside binding	1	0.759853
GO:0046470	phosphatidylcholine metabolic process	1	0.194935					GO:0051087	chaperone binding	1	0.759853
GO:0060992	response to fungicide	1	0.194935					GO:0031625	ubiquitin protein ligase binding	3	0.76611
GO:0072501	cellular divalent inorganic anion homeostasis	1	0.194935					GO:0000981	RNA polymerase II transcription factor activity, sequence-specific DNA binding	2	0.767306
GO:0072502	cellular trivalent inorganic anion homeostasis	1	0.194935					GO:0004620	phospholipase activity	1	0.769729
GO:0009407	toxin catabolic process	2	0.195705					GO:0005402	cation:sugar symporter activity	1	0.769729
GO:0051047	positive regulation of secretion	2	0.195705					GO:0016762	xyloglucan:xyloglucosyl transferase activity	1	0.769729
GO:1903532	positive regulation of secretion by cell	2	0.195705					GO:0005351	sugar:proton symporter activity	1	0.779199
GO:0014070	response to organic cyclic compound	8	0.198983					GO:0016702	oxidoreductase activity, acting on single donors with incorporation of molecular oxygen, incorporation of two atoms of oxygen	1	0.779199
GO:0097305	response to alcohol	11	0.205698					GO:0051536	iron-sulfur cluster binding	2	0.781326
GO:0009890	negative regulation of biosynthetic process	9	0.206777					GO:0004190	aspartic-type endopeptidase activity	3	0.783767
GO:0009812	flavonoid metabolic process	2	0.211424					GO:0015036	disulfide oxidoreductase activity	1	0.78828
GO:0071281	cellular response to iron ion	2	0.211424					GO:0004674	protein serine/threonine kinase activity	31	0.788822
GO:0001676	long-chain fatty acid metabolic process	1	0.21221					GO:0061659	ubiquitin-like protein ligase activity	7	0.795806
GO:0005991	trehalose metabolic process	1	0.21221					GO:0004857	enzyme inhibitor activity	6	0.796851
GO:0009696	salicylic acid metabolic process	1	0.21221					GO:0005388	calcium-transporting ATPase activity	1	0.796988
GO:0009870	defense response signaling pathway, resistance gene-dependent	1	0.21221					GO:0008081	phosphoric diester hydrolase activity	1	0.796988
GO:0030968	endoplasmic reticulum unfolded protein response	1	0.21221					GO:0046910	pectinesterase inhibitor activity	1	0.796988
GO:0033559	unsaturated fatty acid metabolic process	1	0.21221					GO:0016209	antioxidant activity	2	0.800965
GO:0043903	regulation of symbiosis, encompassing mutualism through parasitism	1	0.21221					GO:0001067	regulatory region nucleic acid binding	7	0.803319
GO:1901658	glycosyl compound catabolic process	1	0.21221					GO:0044212	transcription regulatory region DNA binding	7	0.803319
GO:2000035	regulation of stem cell division	1	0.21221					GO:0008080	N-acetyltransferase activity	1	0.805338
GO:0048585	negative regulation of response to stimulus	8	0.212889					GO:0015079	potassium ion transmembrane transporter activity	1	0.805338
GO:0042592	homeostatic process	10	0.217641					GO:0016627	oxidoreductase activity, acting on the CH-CH group of donors	1	0.805338
GO:0033993	response to lipid	13	0.221309					GO:0030695	GTPase regulator activity	1	0.805338
GO:0032101	regulation of response to external stimulus	3	0.223					GO:0061630	ubiquitin protein ligase activity	7	0.806996
GO:0009636	response to toxic substance	7	0.228095					GO:0032553	ribonucleotide binding	4	0.809889
GO:0006536	glutamate metabolic process	1	0.229115					GO:0015299	solute:proton antiporter activity	1	0.813346
GO:0006560	proline metabolic process	1	0.229115					GO:0015318	inorganic solute uptake transmembrane transporter activity	12	0.816674
GO:0006722	triterpenoid metabolic process	1	0.229115					GO:0005216	ion channel activity	2	0.830231
GO:0006775	fat-soluble vitamin metabolic process	1	0.229115					GO:0001228	transcriptional activator activity, RNA polymerase II transcription regulatory region sequence-specific binding	1	0.835447
GO:0009692	ethylene metabolic process	1	0.229115					GO:0015035	protein disulfide oxidoreductase activity	2	0.835598
GO:0009693	ethylene biosynthetic process	1	0.229115					GO:0140030	modification-dependent protein binding	1	0.842217
GO:0019374	galactolipid metabolic process	1	0.229115					GO:0005524	ATP binding	96	0.847254
GO:0035435	phosphate ion transmembrane transport	1	0.229115					GO:0016746	transferase activity, transferring acyl groups	6	0.847672
GO:0042362	fat-soluble vitamin biosynthetic process	1	0.229115					GO:0016791	phosphatase activity	4	0.851115
GO:0043449	cellular alkene metabolic process	1	0.229115					GO:0004185	serine-type carboxypeptidase activity	1	0.854934
GO:0043450	alkene biosynthetic process	1	0.229115					GO:0005262	calcium channel activity	1	0.854934
GO:0046839	phospholipid dephosphorylation	1	0.229115					GO:0008408	3'-5' exonuclease activity	1	0.854934
GO:0071218	cellular response to misfolded protein	1	0.229115					GO:0005516	calmodulin binding	5	0.856642
GO:1900376	regulation of secondary metabolite biosynthetic process	1	0.229115					GO:0052689	carboxylic ester hydrolase activity	2	0.860195
GO:1900674	olefin biosynthetic process	1	0.229115					GO:0022890	inorganic cation transmembrane transporter activity	6	0.866038
GO:1901654	response to ketone	1	0.229115					GO:0005096	GTPase activator activity	1	0.882426
GO:1902170	cellular response to reactive nitrogen species	1	0.229115					GO:0016298	lipase activity	1	0.882426
GO:2000069	regulation of post-embryonic root development	1	0.229115					GO:0043565	sequence-specific DNA binding	18	0.886958
GO:0080134	regulation of response to stress	10	0.230173					GO:0015144	carbohydrate transmembrane transporter activity	1	0.887265
GO:0044248	cellular catabolic process	19	0.233007					GO:0097367	carbohydrate derivative binding	4	0.890343
GO:0009753	response to jasmonic acid	5	0.239672					GO:0008146	sulfotransferase activity	1	0.891905
GO:0043086	negative regulation of catalytic activity	5	0.239672					GO:0035091	phosphatidylinositol binding	1	0.891905
GO:0006650	glycerophospholipid metabolic process	2	0.243179					GO:0060089	molecular transducer activity	5	0.899423
GO:0006739	NADP metabolic process	1	0.245659					GO:0017076	purine nucleotide binding	3	0.909169
GO:0009395	phospholipid catabolic process	1	0.245659					GO:0032555	purine ribonucleotide binding	3	0.909169
GO:0009862	systemic acquired resistance, salicylic acid mediated signaling pathway	1	0.245659					GO:0003727	single-stranded RNA binding	1	0.912397
GO:0010044	response to aluminum ion	1	0.245659					GO:0008324	cation transmembrane transporter activity	6	0.91445
GO:0010204	defense response signaling pathway, resistance gene-independent	1	0.245659					GO:1901265	nucleoside phosphate binding	5	0.915276
GO:0030186	melatonin metabolic process	1	0.245659					GO:0004252	serine-type endopeptidase activity	2	0.917948
GO:0035383	thioester metabolic process	1	0.245659					GO:0030599	pectinesterase activity	1	0.919463
GO:0071219	cellular response to molecule of bacterial origin	1	0.245659					GO:0016407	acetyltransferase activity	1	0.925959
GO:0080027	response to herbivore	1	0.245659					GO:0046873	metal ion transmembrane transporter activity	4	0.930349
GO:0097164	ammonium ion metabolic process	1	0.245659					GO:0030554	adenyl nucleotide binding	2	0.930803
GO:1901605	alpha-amino acid metabolic process	4	0.247362					GO:0032559	adenyl ribonucleotide binding	2	0.930803
GO:0009991	response to extracellular stimulus	5	0.247664					GO:0004527	exonuclease activity	1	0.934735
GO:0045892	negative regulation of transcription, DNA-templated	6	0.248519					GO:0000166	nucleotide binding	6	0.941448
GO:0010039	response to iron ion	2	0.251156					GO:0000287	magnesium ion binding	4	0.944162
GO:0034754	cellular hormone metabolic process	2	0.251156					GO:0035639	purine ribonucleoside triphosphate binding	2	0.945632
GO:0090066	regulation of anatomical structure size	2	0.251156					GO:0008289	lipid binding	3	0.948751
GO:0043900	regulation of multi-organism process	4	0.25674					GO:0015085	calcium ion transmembrane transporter activity	1	0.951382
GO:0006637	acyl-CoA metabolic process	1	0.261849					GO:0019899	enzyme binding	8	0.952187
GO:0009625	response to insect	1	0.261849					GO:0005102	receptor binding	1	0.955306
GO:0015693	magnesium ion transport	1	0.261849					GO:0019901	protein kinase binding	1	0.962231
GO:0019218	regulation of steroid metabolic process	1	0.261849					GO:0003774	motor activity	1	0.963787
GO:0030091	protein repair	1	0.261849					GO:0003682	chromatin binding	2	0.965514
GO:0030187	melatonin biosynthetic process	1	0.261849					GO:0019787	ubiquitin-like protein transferase activity	12	0.965623
GO:0042593	glucose homeostasis	1	0.261849					GO:0042578	phosphoric ester hydrolase activity	3	0.969904
GO:0071345	cellular response to cytokine stimulus	1	0.261849					GO:0019900	kinase binding	1	0.97187
GO:0072662	protein localization to peroxisome	1	0.261849					GO:0051082	unfolded protein binding	1	0.97303
GO:0072663	establishment of protein localization to peroxisome	1	0.261849					GO:0000976	transcription regulatory region sequence-specific DNA binding	1	0.975208
GO:1903830	magnesium ion transmembrane transport	1	0.261849					GO:0000977	RNA polymerase II regulatory region sequence-specific DNA binding	1	0.980744
GO:2000031	regulation of salicylic acid mediated signaling pathway	1	0.261849					GO:0042623	ATPase activity, coupled	7	0.983656
GO:0046777	protein autophosphorylation	4	0.266189					GO:0003729	mRNA binding	4	0.984094
GO:0002791	regulation of peptide secretion	2	0.267127					GO:0008757	S-adenosylmethionine-dependent methyltransferase activity	1	0.984401
GO:0050708	regulation of protein secretion	2	0.267127					GO:0004386	helicase activity	2	0.984882
GO:0035690	cellular response to drug	3	0.268936					GO:0019199	transmembrane receptor protein kinase activity	1	0.985045
GO:0008654	phospholipid biosynthetic process	2	0.275114					GO:0004675	transmembrane receptor protein serine/threonine kinase activity	1	0.986253
GO:0046148	pigment biosynthetic process	2	0.275114					GO:1990837	sequence-specific double-stranded DNA binding	1	0.989325
GO:0006526	arginine biosynthetic process	1	0.277693					GO:0004842	ubiquitin-protein transferase activity	12	0.991285
GO:0006625	protein targeting to peroxisome	1	0.277693					GO:0016301	kinase activity	17	0.99202
GO:0006879	cellular iron ion homeostasis	1	0.277693					GO:0008234	cysteine-type peptidase activity	2	0.993255
GO:0009809	lignin biosynthetic process	1	0.277693					GO:0016741	transferase activity, transferring one-carbon groups	1	0.994329
GO:0010215	cellulose microfibril organization	1	0.277693					GO:0016779	nucleotidyltransferase activity	1	0.99521
GO:0010540	basipetal auxin transport	1	0.277693					GO:0003824	catalytic activity	148	0.99521
GO:0015850	organic hydroxy compound transport	1	0.277693					GO:0016887	ATPase activity	12	0.996411
GO:0017001	antibiotic catabolic process	1	0.277693					GO:0004888	transmembrane signaling receptor activity	1	0.997457
GO:0043574	peroxisomal transport	1	0.277693					GO:0003924	GTPase activity	2	0.99866
GO:0051156	glucose 6-phosphate metabolic process	1	0.277693					GO:0017111	nucleoside-triphosphatase activity	8	0.99881
GO:0009741	response to brassinosteroid	2	0.283096					GO:0043531	ADP binding	6	0.999186
GO:0034285	response to disaccharide	2	0.283096					GO:0016462	pyrophosphatase activity	8	0.999225
GO:0006720	isoprenoid metabolic process	4	0.285267					GO:0008168	methyltransferase activity	2	0.999273
GO:0009737	response to abscisic acid	10	0.291					GO:0016773	phosphotransferase activity, alcohol group as acceptor	10	0.999342
GO:0071248	cellular response to metal ion	2	0.29107					GO:0016817	hydrolase activity, acting on acid anhydrides	8	0.999348
GO:1901420	negative regulation of response to alcohol	2	0.29107					GO:0016818	hydrolase activity, acting on acid anhydrides, in phosphorus-containing anhydrides	8	0.999483
GO:1905958	negative regulation of cellular response to alcohol	2	0.29107					GO:0046983	protein dimerization activity	16	0.999631
GO:0000281	mitotic cytokinesis	3	0.29231					GO:0003674	molecular_function	240	0.999721
GO:1901699	cellular response to nitrogen compound	3	0.29231					GO:0005525	GTP binding	2	0.999826
GO:0006098	pentose-phosphate shunt	1	0.293198					GO:0016772	transferase activity, transferring phosphorus-containing groups	12	0.999857
GO:0009808	lignin metabolic process	1	0.293198					GO:0008233	peptidase activity	1	0.999939
GO:0018107	peptidyl-threonine phosphorylation	1	0.293198					GO:0016740	transferase activity	45	0.999951
GO:0018210	peptidyl-threonine modification	1	0.293198					GO:0003690	double-stranded DNA binding	1	0.999952
GO:0033865	nucleoside bisphosphate metabolic process	1	0.293198					GO:0008270	zinc ion binding	31	0.999982
GO:0033875	ribonucleoside bisphosphate metabolic process	1	0.293198					GO:0003677	DNA binding	37	0.999999
GO:0034032	purine nucleoside bisphosphate metabolic process	1	0.293198					GO:0005488	binding	90	0.999999
GO:0042762	regulation of sulfur metabolic process	1	0.293198					GO:0016787	hydrolase activity	42	0.999999
GO:0072528	pyrimidine-containing compound biosynthetic process	1	0.293198					GO:0004519	endonuclease activity	3	1
GO:2001023	regulation of response to drug	1	0.293198					GO:0005515	protein binding	67	1
GO:2001038	regulation of cellular response to drug	1	0.293198					GO:1901363	heterocyclic compound binding	32	1
GO:0009788	negative regulation of abscisic acid-activated signaling pathway	2	0.299033					GO:0097159	organic cyclic compound binding	32	1
GO:2000070	regulation of response to water deprivation	2	0.299033					GO:0003723	RNA binding	17	1
GO:1901135	carbohydrate derivative metabolic process	8	0.299819					GO:0004518	nuclease activity	2	1
GO:0046916	cellular transition metal ion homeostasis	2	0.306981					GO:0016788	hydrolase activity, acting on ester bonds	9	1
GO:0009750	response to fructose	1	0.308371					GO:0003676	nucleic acid binding	37	1
GO:0010072	primary shoot apical meristem specification	1	0.308371
GO:0030837	negative regulation of actin filament polymerization	1	0.308371
GO:0034620	cellular response to unfolded protein	1	0.308371
GO:0051788	response to misfolded protein	1	0.308371
GO:1901616	organic hydroxy compound catabolic process	1	0.308371
GO:0048366	leaf development	7	0.314085
GO:0071702	organic substance transport	12	0.314196
GO:0009744	response to sucrose	2	0.314912
GO:0051046	regulation of secretion	2	0.314912
GO:1903530	regulation of secretion by cell	2	0.314912
GO:0009738	abscisic acid-activated signaling pathway	3	0.315816
GO:0061640	cytoskeleton-dependent cytokinesis	3	0.315816
GO:0044092	negative regulation of molecular function	5	0.317864
GO:0000910	cytokinesis	3	0.321701
GO:0009312	oligosaccharide biosynthetic process	1	0.323219
GO:0032272	negative regulation of protein polymerization	1	0.323219
GO:0042278	purine nucleoside metabolic process	1	0.323219
GO:0046474	glycerophospholipid biosynthetic process	1	0.323219
GO:0055062	phosphate ion homeostasis	1	0.323219
GO:0072505	divalent inorganic anion homeostasis	1	0.323219
GO:0072506	trivalent inorganic anion homeostasis	1	0.323219
GO:1901606	alpha-amino acid catabolic process	1	0.323219
GO:1901362	organic cyclic compound biosynthetic process	14	0.327668
GO:0007389	pattern specification process	5	0.330545
GO:0006749	glutathione metabolic process	2	0.330711
GO:0016053	organic acid biosynthetic process	7	0.331337
GO:0046394	carboxylic acid biosynthetic process	7	0.331337
GO:0003013	circulatory system process	1	0.337749
GO:0006817	phosphate ion transport	1	0.337749
GO:0008015	blood circulation	1	0.337749
GO:0009112	nucleobase metabolic process	1	0.337749
GO:0033500	carbohydrate homeostasis	1	0.337749
GO:0055083	monovalent inorganic anion homeostasis	1	0.337749
GO:0060416	response to growth hormone	1	0.337749
GO:1901136	carbohydrate derivative catabolic process	1	0.337749
GO:0019439	aromatic compound catabolic process	4	0.338559
GO:0055074	calcium ion homeostasis	2	0.346406
GO:0060627	regulation of vesicle-mediated transport	2	0.346406
GO:0006515	misfolded or incompletely synthesized protein catabolic process	1	0.351969
GO:0006986	response to unfolded protein	1	0.351969
GO:0010252	auxin homeostasis	1	0.351969
GO:0043434	response to peptide hormone	1	0.351969
GO:0071484	cellular response to light intensity	1	0.351969
GO:1901652	response to peptide	1	0.351969
GO:1901575	organic substance catabolic process	17	0.356886
GO:0042440	pigment metabolic process	2	0.361979
GO:0009694	jasmonic acid metabolic process	1	0.365884
GO:0009955	adaxial/abaxial pattern specification	1	0.365884
GO:0010315	auxin efflux	1	0.365884
GO:0030587	sorocarp development	1	0.365884
GO:0031333	negative regulation of protein complex assembly	1	0.365884
GO:0034097	response to cytokine	1	0.365884
GO:0042180	cellular ketone metabolic process	1	0.365884
GO:0051494	negative regulation of cytoskeleton organization	1	0.365884
GO:0071216	cellular response to biotic stimulus	1	0.365884
GO:0090702	non-reproductive fruiting body development	1	0.365884
GO:0099120	socially cooperative development	1	0.365884
GO:1902904	negative regulation of supramolecular fiber organization	1	0.365884
GO:0009814	defense response, incompatible interaction	4	0.367833
GO:0006796	phosphate-containing compound metabolic process	21	0.368229
GO:0048527	lateral root development	3	0.368702
GO:0098771	inorganic ion homeostasis	5	0.36882
GO:0031348	negative regulation of defense response	2	0.369714
GO:0071369	cellular response to ethylene stimulus	2	0.369714
GO:1901361	organic cyclic compound catabolic process	4	0.377584
GO:0065008	regulation of biological quality	19	0.378496
GO:0009628	response to abiotic stimulus	33	0.378965
GO:0005984	disaccharide metabolic process	1	0.379502
GO:0009084	glutamine family amino acid biosynthetic process	1	0.379502
GO:0030100	regulation of endocytosis	1	0.379502
GO:0031425	chloroplast RNA processing	1	0.379502
GO:0051225	spindle assembly	1	0.379502
GO:0071577	zinc II ion transmembrane transport	1	0.379502
GO:0010228	vegetative to reproductive phase transition of meristem	3	0.380382
GO:0006873	cellular ion homeostasis	4	0.382454
GO:0030244	cellulose biosynthetic process	2	0.385071
GO:0006793	phosphorus metabolic process	21	0.38981
GO:0042545	cell wall modification	3	0.392015
GO:0009119	ribonucleoside metabolic process	1	0.392827
GO:0009863	salicylic acid mediated signaling pathway	1	0.392827
GO:0010105	negative regulation of ethylene-activated signaling pathway	1	0.392827
GO:0030833	regulation of actin filament polymerization	1	0.392827
GO:0070298	negative regulation of phosphorelay signal transduction system	1	0.392827
GO:0090421	embryonic meristem initiation	1	0.392827
GO:0016311	dephosphorylation	4	0.397038
GO:0016114	terpenoid biosynthetic process	2	0.400263
GO:0032989	cellular component morphogenesis	7	0.404864
GO:0006004	fucose metabolic process	1	0.405868
GO:0009690	cytokinin metabolic process	1	0.405868
GO:0010214	seed coat development	1	0.405868
GO:0042537	benzene-containing compound metabolic process	1	0.405868
GO:0071472	cellular response to salt stress	1	0.405868
GO:0098661	inorganic anion transmembrane transport	1	0.405868
GO:0034599	cellular response to oxidative stress	2	0.407793
GO:0034976	response to endoplasmic reticulum stress	2	0.407793
GO:0048532	anatomical structure arrangement	2	0.407793
GO:0009056	catabolic process	19	0.409611
GO:0009966	regulation of signal transduction	9	0.410215
GO:0012501	programmed cell death	3	0.415107
GO:0015931	nucleobase-containing compound transport	2	0.415278
GO:0006833	water transport	1	0.418629
GO:0007140	male meiotic nuclear division	1	0.418629
GO:0008064	regulation of actin polymerization or depolymerization	1	0.418629
GO:0010584	pollen exine formation	1	0.418629
GO:0030832	regulation of actin filament length	1	0.418629
GO:0032271	regulation of protein polymerization	1	0.418629
GO:0042044	fluid transport	1	0.418629
GO:0050777	negative regulation of immune response	1	0.418629
GO:0023051	regulation of signaling	10	0.419154
GO:0098655	cation transmembrane transport	6	0.421627
GO:0000902	cell morphogenesis	6	0.425446
GO:0030258	lipid modification	2	0.430103
GO:0051223	regulation of protein transport	2	0.430103
GO:0070201	regulation of establishment of protein localization	2	0.430103
GO:0090087	regulation of peptide transport	2	0.430103
GO:0055065	metal ion homeostasis	4	0.430819
GO:0009063	cellular amino acid catabolic process	1	0.431117
GO:0009704	de-etiolation	1	0.431117
GO:0009817	defense response to fungus, incompatible interaction	1	0.431117
GO:0055072	iron ion homeostasis	1	0.431117
GO:0048528	post-embryonic root development	3	0.432243
GO:0098660	inorganic ion transmembrane transport	6	0.433073
GO:2000113	negative regulation of cellular macromolecule biosynthetic process	6	0.433073
GO:0045229	external encapsulating structure organization	4	0.440385
GO:0055082	cellular chemical homeostasis	4	0.440385
GO:0002229	defense response to oomycetes	1	0.443338
GO:0006378	mRNA polyadenylation	1	0.443338
GO:0006813	potassium ion transport	1	0.443338
GO:0008645	hexose transport	1	0.443338
GO:0010104	regulation of ethylene-activated signaling pathway	1	0.443338
GO:0070297	regulation of phosphorelay signal transduction system	1	0.443338
GO:0071446	cellular response to salicylic acid stimulus	1	0.443338
GO:0071804	cellular potassium ion transport	1	0.443338
GO:1904659	glucose transmembrane transport	1	0.443338
GO:0010646	regulation of cell communication	10	0.445218
GO:0045087	innate immune response	6	0.448274
GO:0006875	cellular metal ion homeostasis	3	0.449193
GO:0000302	response to reactive oxygen species	4	0.449904
GO:0044283	small molecule biosynthetic process	8	0.451946
GO:0009247	glycolipid biosynthetic process	1	0.455297
GO:0009765	photosynthesis, light harvesting	1	0.455297
GO:0009833	plant-type primary cell wall biogenesis	1	0.455297
GO:0015749	monosaccharide transport	1	0.455297
GO:0043624	cellular protein complex disassembly	1	0.455297
GO:0046323	glucose import	1	0.455297
GO:0051703	intraspecies interaction between organisms	1	0.455297
GO:0072583	clathrin-dependent endocytosis	1	0.455297
GO:0090558	plant epidermis development	5	0.457717
GO:0051050	positive regulation of transport	2	0.45914
GO:0098754	detoxification	3	0.46038
GO:0009734	auxin-activated signaling pathway	2	0.466266
GO:0009867	jasmonic acid mediated signaling pathway	2	0.466266
GO:0006664	glycolipid metabolic process	1	0.467
GO:0031124	mRNA 3'-end processing	1	0.467
GO:0043631	RNA polyadenylation	1	0.467
GO:0071805	potassium ion transmembrane transport	1	0.467
GO:1903509	liposaccharide metabolic process	1	0.467
GO:0090698	post-embryonic plant morphogenesis	4	0.468782
GO:1901419	regulation of response to alcohol	3	0.471469
GO:1905957	regulation of cellular response to alcohol	3	0.471469
GO:0072507	divalent inorganic cation homeostasis	2	0.473335
GO:0051172	negative regulation of nitrogen compound metabolic process	9	0.474338
GO:0008219	cell death	3	0.476974
GO:0009787	regulation of abscisic acid-activated signaling pathway	3	0.476974
GO:0009064	glutamine family amino acid metabolic process	1	0.478453
GO:0009850	auxin metabolic process	1	0.478453
GO:0055081	anion homeostasis	1	0.478453
GO:0050801	ion homeostasis	5	0.48257
GO:0098662	inorganic cation transmembrane transport	5	0.486675
GO:0071395	cellular response to jasmonic acid stimulus	2	0.487303
GO:0006955	immune response	6	0.489573
GO:0009911	positive regulation of flower development	1	0.48966
GO:0010928	regulation of auxin mediated signaling pathway	1	0.48966
GO:0018958	phenol-containing compound metabolic process	1	0.48966
GO:0036503	ERAD pathway	1	0.48966
GO:0055076	transition metal ion homeostasis	2	0.4942
GO:0002683	negative regulation of immune system process	1	0.500627
GO:0007031	peroxisome organization	1	0.500627
GO:0043902	positive regulation of multi-organism process	1	0.500627
GO:0071470	cellular response to osmotic stress	1	0.500627
GO:0055086	nucleobase-containing small molecule metabolic process	4	0.501229
GO:1901576	organic substance biosynthetic process	28	0.50587
GO:0010014	meristem initiation	1	0.511359
GO:0010208	pollen wall assembly	1	0.511359
GO:0042538	hyperosmotic salinity response	1	0.511359
GO:0042737	drug catabolic process	1	0.511359
GO:0051817	modification of morphology or physiology of other organism involved in symbiotic interaction	1	0.511359
GO:0085029	extracellular matrix assembly	1	0.511359
GO:1902903	regulation of supramolecular fiber organization	1	0.511359
GO:0006575	cellular modified amino acid metabolic process	2	0.514536
GO:0071365	cellular response to auxin stimulus	2	0.514536
GO:0097237	cellular response to toxic substance	2	0.514536
GO:0000904	cell morphogenesis involved in differentiation	4	0.514872
GO:0055080	cation homeostasis	4	0.514872
GO:0009793	embryo development ending in seed dormancy	8	0.519112
GO:0030003	cellular cation homeostasis	3	0.520013
GO:0019395	fatty acid oxidation	1	0.521861
GO:0032024	positive regulation of insulin secretion	1	0.521861
GO:0032956	regulation of actin cytoskeleton organization	1	0.521861
GO:0046883	regulation of hormone secretion	1	0.521861
GO:0046887	positive regulation of hormone secretion	1	0.521861
GO:0050796	regulation of insulin secretion	1	0.521861
GO:0090276	regulation of peptide hormone secretion	1	0.521861
GO:0090277	positive regulation of peptide hormone secretion	1	0.521861
GO:0032880	regulation of protein localization	2	0.52779
GO:0002218	activation of innate immune response	1	0.532138
GO:0009072	aromatic amino acid family metabolic process	1	0.532138
GO:0035821	modification of morphology or physiology of other organism	1	0.532138
GO:0006812	cation transport	7	0.532375
GO:0071705	nitrogen compound transport	7	0.539005
GO:0048507	meristem development	4	0.541627
GO:1901137	carbohydrate derivative biosynthetic process	4	0.541627
GO:0002253	activation of immune response	1	0.542195
GO:0009311	oligosaccharide metabolic process	1	0.542195
GO:0043455	regulation of secondary metabolic process	1	0.542195
GO:0045017	glycerolipid biosynthetic process	1	0.542195
GO:1902600	hydrogen ion transmembrane transport	2	0.547208
GO:0002239	response to oomycetes	1	0.552037
GO:0002793	positive regulation of peptide secretion	1	0.552037
GO:0050714	positive regulation of protein secretion	1	0.552037
GO:0016310	phosphorylation	13	0.554352
GO:0009058	biosynthetic process	30	0.556678
GO:0007051	spindle organization	1	0.561667
GO:0019233	sensory perception of pain	1	0.561667
GO:0032984	macromolecular complex disassembly	1	0.561667
GO:0048870	cell motility	1	0.561667
GO:0051674	localization of cell	1	0.561667
GO:1901607	alpha-amino acid biosynthetic process	2	0.566063
GO:0018130	heterocycle biosynthetic process	10	0.566363
GO:0009756	carbohydrate mediated signaling	1	0.571091
GO:0010182	sugar mediated signaling pathway	1	0.571091
GO:0016999	antibiotic metabolic process	1	0.571091
GO:0034440	lipid oxidation	1	0.571091
GO:0051274	beta-glucan biosynthetic process	1	0.571091
GO:0071555	cell wall organization	4	0.580301
GO:0007600	sensory perception	1	0.580314
GO:0010927	cellular component assembly involved in morphogenesis	1	0.580314
GO:0030036	actin cytoskeleton organization	1	0.580314
GO:0030198	extracellular matrix organization	1	0.580314
GO:0043062	extracellular structure organization	1	0.580314
GO:0048506	regulation of timing of meristematic phase transition	1	0.580314
GO:0048510	regulation of timing of transition from vegetative to reproductive phase	1	0.580314
GO:0009968	negative regulation of signal transduction	3	0.580787
GO:0019362	pyridine nucleotide metabolic process	1	0.589338
GO:0030243	cellulose metabolic process	1	0.589338
GO:0032535	regulation of cellular component size	1	0.589338
GO:0046496	nicotinamide nucleotide metabolic process	1	0.589338
GO:1902532	negative regulation of intracellular signal transduction	1	0.589338
GO:0010648	negative regulation of cell communication	3	0.590435
GO:0023057	negative regulation of signaling	3	0.590435
GO:0019725	cellular homeostasis	4	0.592773
GO:0031324	negative regulation of cellular metabolic process	9	0.59385
GO:0042542	response to hydrogen peroxide	2	0.596218
GO:0006972	hyperosmotic response	1	0.598169
GO:0072329	monocarboxylic acid catabolic process	1	0.598169
GO:0072524	pyridine-containing compound metabolic process	1	0.598169
GO:0006643	membrane lipid metabolic process	1	0.606811
GO:0006898	receptor-mediated endocytosis	1	0.606811
GO:0032970	regulation of actin filament-based process	1	0.606811
GO:0043547	positive regulation of GTPase activity	1	0.606811
GO:0061025	membrane fusion	1	0.606811
GO:0007178	transmembrane receptor protein serine/threonine kinase signaling pathway	2	0.607833
GO:0048827	phyllome development	7	0.609169
GO:0009790	embryo development	8	0.612401
GO:0046434	organophosphate catabolic process	1	0.615268
GO:1902410	mitotic cytokinetic process	1	0.615268
GO:0000911	cytokinesis by cell plate formation	1	0.623543
GO:0009110	vitamin biosynthetic process	1	0.623543
GO:0032506	cytokinetic process	1	0.623543
GO:0060548	negative regulation of cell death	1	0.623543
GO:0007167	enzyme linked receptor protein signaling pathway	2	0.624779
GO:0090696	post-embryonic plant organ development	3	0.627574
GO:0008652	cellular amino acid biosynthetic process	2	0.630301
GO:0048583	regulation of response to stimulus	15	0.630877
GO:0006865	amino acid transport	1	0.631641
GO:0006342	chromatin silencing	1	0.639565
GO:0009624	response to nematode	1	0.639565
GO:0009555	pollen development	5	0.642038
GO:0048316	seed development	9	0.644709
GO:0008283	cell proliferation	1	0.647319
GO:0009612	response to mechanical stimulus	1	0.647319
GO:0007166	cell surface receptor signaling pathway	3	0.649584
GO:0006733	oxidoreduction coenzyme metabolic process	1	0.654907
GO:0009926	auxin polar transport	1	0.654907
GO:0019827	stem cell population maintenance	1	0.654907
GO:0051493	regulation of cytoskeleton organization	1	0.654907
GO:0071322	cellular response to carbohydrate stimulus	1	0.654907
GO:0098727	maintenance of cell number	1	0.654907
GO:2000243	positive regulation of reproductive process	1	0.654907
GO:0006766	vitamin metabolic process	1	0.662332
GO:0050877	nervous system process	1	0.662332
GO:0051222	positive regulation of protein transport	1	0.662332
GO:1904951	positive regulation of establishment of protein localization	1	0.662332
GO:0030001	metal ion transport	5	0.671981
GO:1905392	plant organ morphogenesis	6	0.672112
GO:0010154	fruit development	9	0.674948
GO:0009873	ethylene-activated signaling pathway	1	0.676709
GO:0034219	carbohydrate transmembrane transport	1	0.676709
GO:0040034	regulation of development, heterochronic	1	0.676709
GO:0043087	regulation of GTPase activity	1	0.676709
GO:0019693	ribose phosphate metabolic process	2	0.682068
GO:0034637	cellular carbohydrate biosynthetic process	2	0.682068
GO:0071554	cell wall organization or biogenesis	5	0.68475
GO:0050790	regulation of catalytic activity	6	0.689634
GO:0031123	RNA 3'-end processing	1	0.690475
GO:0072521	purine-containing compound metabolic process	2	0.691683
GO:0002376	immune system process	6	0.692494
GO:0048229	gametophyte development	6	0.692494
GO:0010073	meristem maintenance	2	0.6964
GO:0006874	cellular calcium ion homeostasis	1	0.697137
GO:0009933	meristem structural organization	1	0.697137
GO:0015698	inorganic anion transport	1	0.697137
GO:2000026	regulation of multicellular organismal development	9	0.698943
GO:0006644	phospholipid metabolic process	2	0.701058
GO:1903047	mitotic cell cycle process	3	0.709983
GO:0019684	photosynthesis, light reaction	1	0.710036
GO:0009553	embryo sac development	2	0.714676
GO:0009789	positive regulation of abscisic acid-activated signaling pathway	1	0.716278
GO:0045814	negative regulation of gene expression, epigenetic	1	0.716278
GO:0060918	auxin transport	1	0.716278
GO:0072503	cellular divalent inorganic cation homeostasis	1	0.716278
GO:1901421	positive regulation of response to alcohol	1	0.716278
GO:1905959	positive regulation of cellular response to alcohol	1	0.716278
GO:0051186	cofactor metabolic process	4	0.721078
GO:0043254	regulation of protein complex assembly	1	0.722387
GO:0045089	positive regulation of innate immune response	1	0.722387
GO:0008299	isoprenoid biosynthetic process	2	0.727771
GO:0030029	actin filament-based process	1	0.728364
GO:0010035	response to inorganic substance	13	0.731185
GO:0007154	cell communication	19	0.733952
GO:0019216	regulation of lipid metabolic process	1	0.734214
GO:0050778	positive regulation of immune response	1	0.734214
GO:0051345	positive regulation of hydrolase activity	1	0.734214
GO:0009888	tissue development	9	0.734962
GO:0051301	cell division	3	0.735306
GO:0048468	cell development	5	0.738013
GO:0006732	coenzyme metabolic process	2	0.740354
GO:0009653	anatomical structure morphogenesis	13	0.740362
GO:0006839	mitochondrial transport	1	0.745538
GO:0009152	purine ribonucleotide biosynthetic process	1	0.745538
GO:0009626	plant-type hypersensitive response	1	0.745538
GO:0022411	cellular component disassembly	1	0.745538
GO:0034050	host programmed cell death induced by symbiont	1	0.745538
GO:0048367	shoot system development	9	0.745606
GO:0033036	macromolecule localization	8	0.747047
GO:0048523	negative regulation of cellular process	14	0.750139
GO:0003008	system process	1	0.751019
GO:0006887	exocytosis	1	0.751019
GO:1901566	organonitrogen compound biosynthetic process	9	0.751851
GO:0019438	aromatic compound biosynthetic process	9	0.755955
GO:0009250	glucan biosynthetic process	1	0.756381
GO:0071310	cellular response to organic substance	10	0.760654
GO:0002684	positive regulation of immune system process	1	0.761629
GO:0009260	ribonucleotide biosynthetic process	1	0.766764
GO:0046390	ribose phosphate biosynthetic process	1	0.766764
GO:0006928	movement of cell or subcellular component	2	0.767797
GO:0009640	photomorphogenesis	1	0.771789
GO:0071214	cellular response to abiotic stimulus	2	0.775162
GO:0098869	cellular oxidant detoxification	1	0.776706
GO:0000278	mitotic cell cycle	3	0.777674
GO:0070838	divalent metal ion transport	2	0.778768
GO:0009739	response to gibberellin	1	0.781517
GO:0048582	positive regulation of post-embryonic development	1	0.781517
GO:0072522	purine-containing compound biosynthetic process	1	0.781517
GO:0072511	divalent inorganic cation transport	2	0.782323
GO:0044403	symbiosis, encompassing mutualism through parasitism	1	0.786225
GO:0048232	male gamete generation	1	0.786225
GO:1990748	cellular detoxification	1	0.786225
GO:0051716	cellular response to stimulus	30	0.787738
GO:0048608	reproductive structure development	13	0.787947
GO:0061458	reproductive system development	13	0.787947
GO:0010639	negative regulation of organelle organization	1	0.79534
GO:0006753	nucleoside phosphate metabolic process	2	0.796047
GO:0009117	nucleotide metabolic process	2	0.796047
GO:0032870	cellular response to hormone stimulus	7	0.802726
GO:0006164	purine nucleotide biosynthetic process	1	0.804067
GO:0006261	DNA-dependent DNA replication	1	0.804067
GO:0006897	endocytosis	1	0.804067
GO:0008643	carbohydrate transport	1	0.804067
GO:0044419	interspecies interaction between organisms	1	0.804067
GO:0070588	calcium ion transmembrane transport	1	0.804067
GO:0051049	regulation of transport	3	0.806349
GO:1903506	regulation of nucleic acid-templated transcription	23	0.806598
GO:2001141	regulation of RNA biosynthetic process	23	0.806598
GO:0040011	locomotion	1	0.808291
GO:0048764	trichoblast maturation	1	0.808291
GO:0048765	root hair cell differentiation	1	0.808291
GO:0051302	regulation of cell division	1	0.808291
GO:0010605	negative regulation of macromolecule metabolic process	9	0.808491
GO:0033554	cellular response to stress	12	0.809216
GO:0043603	cellular amide metabolic process	4	0.812288
GO:0031349	positive regulation of defense response	1	0.812423
GO:0010054	trichoblast differentiation	1	0.816467
GO:0098657	import into cell	1	0.816467
GO:0044036	cell wall macromolecule metabolic process	1	0.820424
GO:0016051	carbohydrate biosynthetic process	2	0.824163
GO:0010038	response to metal ion	5	0.824227
GO:0010629	negative regulation of gene expression	6	0.826697
GO:0017144	drug metabolic process	3	0.826996
GO:0019637	organophosphate metabolic process	4	0.828147
GO:0071495	cellular response to endogenous stimulus	7	0.83027
GO:0009108	coenzyme biosynthetic process	1	0.831793
GO:0048469	cell maturation	1	0.831793
GO:0071482	cellular response to light stimulus	1	0.831793
GO:0140013	meiotic nuclear division	1	0.831793
GO:0099402	plant organ development	12	0.832388
GO:0090407	organophosphate biosynthetic process	2	0.832734
GO:1901701	cellular response to oxygen-containing compound	6	0.834056
GO:0022412	cellular process involved in reproduction in multicellular organism	1	0.842443
GO:1901293	nucleoside phosphate biosynthetic process	1	0.842443
GO:0006816	calcium ion transport	1	0.845842
GO:0022402	cell cycle process	4	0.848866
GO:0010087	phloem or xylem histogenesis	1	0.849168
GO:0007165	signal transduction	17	0.849699
GO:0023052	signaling	15	0.855488
GO:0009165	nucleotide biosynthetic process	1	0.855606
GO:0010150	leaf senescence	1	0.858721
GO:0071478	cellular response to radiation	1	0.858721
GO:0009414	response to water deprivation	4	0.860259
GO:0007276	gamete generation	1	0.86177
GO:0007018	microtubule-based movement	1	0.864753
GO:0051129	negative regulation of cellular component organization	1	0.864753
GO:0090693	plant organ senescence	1	0.864753
GO:0009415	response to water	4	0.867441
GO:0023056	positive regulation of signaling	2	0.867952
GO:0071669	plant-type cell wall organization or biogenesis	2	0.870188
GO:0042886	amide transport	3	0.870545
GO:0015031	protein transport	4	0.872619
GO:0051252	regulation of RNA metabolic process	23	0.872754
GO:0009150	purine ribonucleotide metabolic process	1	0.873323
GO:0007049	cell cycle	4	0.874306
GO:0010053	root epidermal cell differentiation	1	0.876057
GO:0006163	purine nucleotide metabolic process	1	0.878733
GO:0006486	protein glycosylation	1	0.878733
GO:0044087	regulation of cellular component biogenesis	1	0.878733
GO:0080167	response to karrikin	1	0.878733
GO:0009755	hormone-mediated signaling pathway	5	0.880223
GO:0009914	hormone transport	1	0.881351
GO:0051239	regulation of multicellular organismal process	9	0.881726
GO:0070727	cellular macromolecule localization	4	0.882455
GO:0006605	protein targeting	1	0.883913
GO:0009259	ribonucleotide metabolic process	1	0.883913
GO:0010941	regulation of cell death	1	0.883913
GO:0009892	negative regulation of metabolic process	9	0.885208
GO:0009057	macromolecule catabolic process	8	0.886057
GO:0033692	cellular polysaccharide biosynthetic process	1	0.886419
GO:0010647	positive regulation of cell communication	2	0.886863
GO:0065009	regulation of molecular function	6	0.886946
GO:0007010	cytoskeleton organization	2	0.888802
GO:0009826	unidimensional cell growth	2	0.888802
GO:0000160	phosphorelay signal transduction system	1	0.888872
GO:1902531	regulation of intracellular signal transduction	1	0.888872
GO:0007005	mitochondrion organization	1	0.891272
GO:0048509	regulation of meristem development	1	0.891272
GO:0032879	regulation of localization	3	0.893394
GO:0007568	aging	1	0.89362
GO:0009932	cell tip growth	1	0.89362
GO:0009409	response to cold	4	0.895973
GO:0034655	nucleobase-containing compound catabolic process	1	0.900365
GO:0051188	cofactor biosynthetic process	1	0.900365
GO:0048519	negative regulation of biological process	17	0.901684
GO:0000377	RNA splicing, via transesterification reactions with bulged adenosine as nucleophile	1	0.902518
GO:0022622	root system development	5	0.90326
GO:0009832	plant-type cell wall biogenesis	1	0.904624
GO:0000271	polysaccharide biosynthetic process	1	0.906685
GO:0072594	establishment of protein localization to organelle	1	0.906685
GO:0015979	photosynthesis	1	0.908701
GO:0044249	cellular biosynthetic process	20	0.908744
GO:0000375	RNA splicing, via transesterification reactions	1	0.910674
GO:1903046	meiotic cell cycle process	1	0.910674
GO:0043604	amide biosynthetic process	2	0.911361
GO:0048364	root development	5	0.911568
GO:0031047	gene silencing by RNA	1	0.914493
GO:0090627	plant epidermal cell differentiation	1	0.914493
GO:0008150	biological_process	163	0.915218
GO:0071229	cellular response to acid chemical	3	0.915223
GO:0010556	regulation of macromolecule biosynthetic process	23	0.915801
GO:0000226	microtubule cytoskeleton organization	1	0.916341
GO:0000398	mRNA splicing, via spliceosome	1	0.918149
GO:0009664	plant-type cell wall organization	1	0.919919
GO:0071407	cellular response to organic cyclic compound	1	0.919919
GO:0071695	anatomical structure maturation	1	0.919919
GO:0007017	microtubule-based process	2	0.920262
GO:0019219	regulation of nucleobase-containing compound metabolic process	23	0.920687
GO:0009642	response to light intensity	1	0.92165
GO:0035556	intracellular signal transduction	4	0.922338
GO:0051094	positive regulation of developmental process	1	0.923344
GO:0051321	meiotic cell cycle	1	0.923344
GO:0031326	regulation of cellular biosynthetic process	24	0.927845
GO:0000280	nuclear division	1	0.92821
GO:0016458	gene silencing	1	0.931281
GO:0070925	organelle assembly	1	0.931281
GO:0044270	cellular nitrogen compound catabolic process	1	0.932768
GO:0045454	cell redox homeostasis	1	0.932768
GO:0006518	peptide metabolic process	2	0.933256
GO:0006260	DNA replication	1	0.934222
GO:0009658	chloroplast organization	1	0.934222
GO:0061024	membrane organization	1	0.934222
GO:0032259	methylation	3	0.936021
GO:0050793	regulation of developmental process	9	0.936153
GO:0009791	post-embryonic development	15	0.937064
GO:0040029	regulation of gene expression, epigenetic	1	0.938399
GO:0046700	heterocycle catabolic process	1	0.938399
GO:0009967	positive regulation of signal transduction	1	0.939732
GO:0009889	regulation of biosynthetic process	24	0.941336
GO:0016192	vesicle-mediated transport	4	0.943393
GO:0060560	developmental growth involved in morphogenesis	2	0.944233
GO:0006364	rRNA processing	1	0.945977
GO:0021700	developmental maturation	1	0.945977
GO:0032446	protein modification by small protein conjugation	6	0.949882
GO:0015833	peptide transport	2	0.952628
GO:0003006	developmental process involved in reproduction	13	0.954247
GO:0042546	cell wall biogenesis	1	0.955637
GO:0006886	intracellular protein transport	3	0.955764
GO:0048731	system development	19	0.955798
GO:0045184	establishment of protein localization	2	0.955959
GO:0043085	positive regulation of catalytic activity	1	0.957538
GO:0009909	regulation of flower development	1	0.958458
GO:0019953	sexual reproduction	1	0.958458
GO:0048609	multicellular organismal reproductive process	1	0.960238
GO:0051336	regulation of hydrolase activity	1	0.960238
GO:0044703	multi-organism reproductive process	1	0.9611
GO:0048285	organelle fission	1	0.9611
GO:0036211	protein modification process	20	0.962143
GO:0051240	positive regulation of multicellular organismal process	1	0.962768
GO:0070647	protein modification by small protein conjugation or removal	6	0.964408
GO:0006464	cellular protein modification process	20	0.964433
GO:1901564	organonitrogen compound metabolic process	37	0.964808
GO:0033365	protein localization to organelle	1	0.965136
GO:0016049	cell growth	2	0.965309
GO:0009266	response to temperature stimulus	5	0.966313
GO:0032504	multicellular organism reproduction	1	0.966631
GO:0032774	RNA biosynthetic process	1	0.967355
GO:0016567	protein ubiquitination	6	0.968038
GO:0009657	plastid organization	1	0.968063
GO:0006091	generation of precursor metabolites and energy	1	0.970095
GO:0065007	biological regulation	65	0.970315
GO:0008152	metabolic process	86	0.973544
GO:0034654	nucleobase-containing compound biosynthetic process	3	0.974793
GO:0008380	RNA splicing	1	0.974908
GO:0034613	cellular protein localization	2	0.975166
GO:0009639	response to red or far red light	1	0.975985
GO:0048646	anatomical structure formation involved in morphogenesis	1	0.975985
GO:0048856	anatomical structure development	30	0.976959
GO:0044271	cellular nitrogen compound biosynthetic process	7	0.977024
GO:0048589	developmental growth	2	0.978218
GO:0009733	response to auxin	2	0.978623
GO:0022414	reproductive process	14	0.978973
GO:0000003	reproduction	14	0.979857
GO:0044093	positive regulation of molecular function	1	0.981136
GO:0048869	cellular developmental process	7	0.981939
GO:0032502	developmental process	31	0.982888
GO:2000112	regulation of cellular macromolecule biosynthetic process	19	0.983534
GO:0010015	root morphogenesis	1	0.984176
GO:1901565	organonitrogen compound catabolic process	4	0.986468
GO:0030154	cell differentiation	5	0.986871
GO:0048831	regulation of shoot system development	1	0.987016
GO:0046907	intracellular transport	2	0.987181
GO:0048584	positive regulation of response to stimulus	2	0.987181
GO:0006325	chromatin organization	1	0.987845
GO:0006397	mRNA processing	1	0.988109
GO:0033043	regulation of organelle organization	1	0.988109
GO:0032501	multicellular organismal process	27	0.988757
GO:0051641	cellular localization	4	0.989213
GO:0008104	protein localization	2	0.989414
GO:0031328	positive regulation of cellular biosynthetic process	3	0.989682
GO:0006355	regulation of transcription, DNA-templated	26	0.989755
GO:0048580	regulation of post-embryonic development	2	0.990197
GO:0051171	regulation of nitrogen compound metabolic process	24	0.990587
GO:0019941	modification-dependent protein catabolic process	2	0.990747
GO:0009891	positive regulation of biosynthetic process	3	0.990875
GO:0009908	flower development	1	0.991067
GO:0009408	response to heat	1	0.991638
GO:0043632	modification-dependent macromolecule catabolic process	2	0.991916
GO:0007275	multicellular organism development	23	0.99212
GO:0040007	growth	2	0.992222
GO:0071704	organic substance metabolic process	73	0.99234
GO:0090567	reproductive shoot system development	1	0.992832
GO:0018193	peptidyl-amino acid modification	1	0.992988
GO:0006351	transcription, DNA-templated	1	0.993141
GO:0044237	cellular metabolic process	72	0.993238
GO:0009059	macromolecule biosynthetic process	6	0.993271
GO:1902680	positive regulation of RNA biosynthetic process	2	0.993593
GO:1903508	positive regulation of nucleic acid-templated transcription	2	0.993593
GO:0034622	cellular macromolecular complex assembly	1	0.994618
GO:0080090	regulation of primary metabolic process	24	0.994619
GO:0015074	DNA integration	2	0.995123
GO:0010468	regulation of gene expression	20	0.995536
GO:0051649	establishment of localization in cell	2	0.995831
GO:0044267	cellular protein metabolic process	21	0.995871
GO:0051254	positive regulation of RNA metabolic process	2	0.995991
GO:0009416	response to light stimulus	4	0.996027
GO:0044257	cellular protein catabolic process	2	0.996437
GO:0009987	cellular process	106	0.996507
GO:0051603	proteolysis involved in cellular protein catabolic process	2	0.996957
GO:0010498	proteasomal protein catabolic process	1	0.997034
GO:2000241	regulation of reproductive process	1	0.997034
GO:0031323	regulation of cellular metabolic process	24	0.997159
GO:0010557	positive regulation of macromolecule biosynthetic process	2	0.997188
GO:0043161	proteasome-mediated ubiquitin-dependent protein catabolic process	1	0.997402
GO:0045935	positive regulation of nucleobase-containing compound metabolic process	2	0.997503
GO:0060255	regulation of macromolecule metabolic process	24	0.997557
GO:0010628	positive regulation of gene expression	2	0.9976
GO:0043933	macromolecular complex subunit organization	2	0.9976
GO:0009314	response to radiation	4	0.997665
GO:0016071	mRNA metabolic process	1	0.997674
GO:0006511	ubiquitin-dependent protein catabolic process	2	0.998322
GO:0030163	protein catabolic process	2	0.99842
GO:0009893	positive regulation of metabolic process	4	0.998436
GO:0051173	positive regulation of nitrogen compound metabolic process	3	0.998454
GO:0048518	positive regulation of biological process	10	0.998595
GO:0022607	cellular component assembly	3	0.999013
GO:0050789	regulation of biological process	49	0.999119
GO:0045893	positive regulation of transcription, DNA-templated	1	0.999122
GO:0065003	macromolecular complex assembly	1	0.99916
GO:0010604	positive regulation of macromolecule metabolic process	3	0.999182
GO:0031325	positive regulation of cellular metabolic process	3	0.999197
GO:0044265	cellular macromolecule catabolic process	2	0.999249
GO:1901360	organic cyclic compound metabolic process	24	0.999249
GO:0009451	RNA modification	3	0.99936
GO:0019538	protein metabolic process	21	0.999392
GO:0043412	macromolecule modification	23	0.99942
GO:0016043	cellular component organization	18	0.99942
GO:0051276	chromosome organization	1	0.999424
GO:0019222	regulation of metabolic process	25	0.99948
GO:0048522	positive regulation of cellular process	6	0.999535
GO:0051128	regulation of cellular component organization	1	0.999631
GO:0006259	DNA metabolic process	1	0.999655
GO:0044260	cellular macromolecule metabolic process	29	0.999708
GO:0006396	RNA processing	2	0.999728
GO:0044238	primary metabolic process	57	0.999825
GO:0071840	cellular component organization or biogenesis	19	0.999853
GO:0090305	nucleic acid phosphodiester bond hydrolysis	3	0.999863
GO:0006508	proteolysis	4	0.999893
GO:0050794	regulation of cellular process	38	0.999898
GO:0006725	cellular aromatic compound metabolic process	20	0.999923
GO:0044085	cellular component biogenesis	4	0.999932
GO:0034645	cellular macromolecule biosynthetic process	2	0.999964
GO:0046483	heterocycle metabolic process	18	0.999974
GO:0006996	organelle organization	6	0.999979
GO:0010467	gene expression	2	0.999999
GO:0043170	macromolecule metabolic process	37	1
GO:0006807	nitrogen compound metabolic process	42	1
GO:0034641	cellular nitrogen compound metabolic process	15	1
GO:0016070	RNA metabolic process	5	1
GO:0006139	nucleobase-containing compound metabolic process	9	1
GO:0090304	nucleic acid metabolic process	5	1
GO:0042274	ribosomal small subunit biogenesis	1	0.815004
GO:0048467	gynoecium development	1	0.815004
GO:0090056	regulation of chlorophyll metabolic process	1	0.815004
GO:0050790	regulation of catalytic activity	10	0.816183
GO:0098657	import into cell	2	0.817347
GO:0072521	purine-containing compound metabolic process	3	0.817465
GO:0048528	post-embryonic root development	3	0.822152
GO:0006898	receptor-mediated endocytosis	1	0.8223
GO:0032970	regulation of actin filament-based process	1	0.8223
GO:0043547	positive regulation of GTPase activity	1	0.8223
GO:0061025	membrane fusion	1	0.8223
GO:0009637	response to blue light	2	0.822844
GO:0051704	multi-organism process	34	0.825608
GO:0043085	positive regulation of catalytic activity	4	0.827116
GO:0009755	hormone-mediated signaling pathway	11	0.827611
GO:1901701	cellular response to oxygen-containing compound	12	0.828116
GO:0009142	nucleoside triphosphate biosynthetic process	1	0.829309
GO:0010037	response to carbon dioxide	1	0.829309
GO:0072347	response to anesthetic	1	0.829309
GO:1901987	regulation of cell cycle phase transition	1	0.829309
GO:1902410	mitotic cytokinetic process	1	0.829309
GO:0007389	pattern specification process	5	0.830526
GO:0006886	intracellular protein transport	9	0.830929
GO:0030162	regulation of proteolysis	3	0.831219
GO:0071554	cell wall organization or biogenesis	8	0.832327
GO:0044257	cellular protein catabolic process	11	0.835464
GO:0000911	cytokinesis by cell plate formation	1	0.836042
GO:0009110	vitamin biosynthetic process	1	0.836042
GO:0045787	positive regulation of cell cycle	1	0.836042
GO:0090066	regulation of anatomical structure size	1	0.836042
GO:1901401	regulation of tetrapyrrole metabolic process	1	0.836042
GO:0071482	cellular response to light stimulus	2	0.838455
GO:0051336	regulation of hydrolase activity	4	0.838879
GO:0009653	anatomical structure morphogenesis	23	0.840373
GO:0042254	ribosome biogenesis	5	0.841139
GO:0019438	aromatic compound biosynthetic process	16	0.841627
GO:0043067	regulation of programmed cell death	2	0.843375
GO:0051346	negative regulation of hydrolase activity	2	0.843375
GO:0090696	post-embryonic plant organ development	4	0.846343
GO:0098655	cation transmembrane transport	7	0.846822
GO:0022618	ribonucleoprotein complex assembly	2	0.848159
GO:0002791	regulation of peptide secretion	1	0.848723
GO:0009624	response to nematode	1	0.848723
GO:0010218	response to far red light	1	0.848723
GO:0050708	regulation of protein secretion	1	0.848723
GO:0009793	embryo development ending in seed dormancy	11	0.850345
GO:0098662	inorganic cation transmembrane transport	6	0.851195
GO:0022412	cellular process involved in reproduction in multicellular organism	2	0.85281
GO:0090697	post-embryonic plant organ morphogenesis	2	0.85281
GO:1900140	regulation of seedling development	2	0.85281
GO:0008654	phospholipid biosynthetic process	1	0.854691
GO:0051603	proteolysis involved in cellular protein catabolic process	11	0.855066
GO:0048869	cellular developmental process	20	0.855094
GO:0009908	flower development	6	0.85717
GO:0009926	auxin polar transport	1	0.860425
GO:0019827	stem cell population maintenance	1	0.860425
GO:0022008	neurogenesis	1	0.860425
GO:0051493	regulation of cytoskeleton organization	1	0.860425
GO:0071489	cellular response to red or far red light	1	0.860425
GO:0098727	maintenance of cell number	1	0.860425
GO:2000243	positive regulation of reproductive process	1	0.860425
GO:1901575	organic substance catabolic process	23	0.861437
GO:0010087	phloem or xylem histogenesis	2	0.861725
GO:0048731	system development	42	0.863895
GO:0006766	vitamin metabolic process	1	0.865932
GO:0009593	detection of chemical stimulus	1	0.865932
GO:0050877	nervous system process	1	0.865932
GO:0051222	positive regulation of protein transport	1	0.865932
GO:1904951	positive regulation of establishment of protein localization	1	0.865932
GO:0010029	regulation of seed germination	2	0.865995
GO:0022622	root system development	11	0.868531
GO:0071826	ribonucleoprotein complex subunit organization	2	0.870143
GO:0007154	cell communication	33	0.870261
GO:0006508	proteolysis	23	0.87115
GO:0031050	dsRNA fragmentation	1	0.871223
GO:0070918	production of small RNA involved in gene silencing by RNA	1	0.871223
GO:0071359	cellular response to dsRNA	1	0.871223
GO:0009414	response to water deprivation	8	0.872482
GO:0010015	root morphogenesis	5	0.872632
GO:0071478	cellular response to radiation	2	0.874173
GO:0048827	phyllome development	10	0.874314
GO:0034219	carbohydrate transmembrane transport	1	0.876305
GO:0043087	regulation of GTPase activity	1	0.876305
GO:0043331	response to dsRNA	1	0.876305
GO:0048573	photoperiodism, flowering	1	0.876305
GO:0006096	glycolytic process	1	0.881187
GO:0051046	regulation of secretion	1	0.881187
GO:1903530	regulation of secretion by cell	1	0.881187
GO:2000024	regulation of leaf development	1	0.881187
GO:0009415	response to water	8	0.881754
GO:0048364	root development	11	0.88296
GO:0090567	reproductive shoot system development	6	0.88415
GO:0009967	positive regulation of signal transduction	3	0.887354
GO:0023056	positive regulation of signaling	4	0.888056
GO:0015031	protein transport	8	0.888338
GO:0006874	cellular calcium ion homeostasis	1	0.890381
GO:0007399	nervous system development	1	0.890381
GO:0009126	purine nucleoside monophosphate metabolic process	1	0.890381
GO:0009167	purine ribonucleoside monophosphate metabolic process	1	0.890381
GO:0002376	immune system process	9	0.891272
GO:0048229	gametophyte development	9	0.891272
GO:0009150	purine ribonucleotide metabolic process	2	0.892648
GO:0003006	developmental process involved in reproduction	29	0.892782
GO:0010605	negative regulation of macromolecule metabolic process	16	0.89336
GO:0035194	posttranscriptional gene silencing by RNA	1	0.894708
GO:0009161	ribonucleoside monophosphate metabolic process	1	0.898865
GO:0018209	peptidyl-serine modification	1	0.898865
GO:0006163	purine nucleotide metabolic process	2	0.899308
GO:0009411	response to UV	2	0.899308
GO:2000026	regulation of multicellular organismal development	14	0.900617
GO:0006364	rRNA processing	3	0.901977
GO:0006109	regulation of carbohydrate metabolic process	1	0.902858
GO:0018105	peptidyl-serine phosphorylation	1	0.902858
GO:0046903	secretion	1	0.902858
GO:0060918	auxin transport	1	0.902858
GO:0072503	cellular divalent inorganic cation homeostasis	1	0.902858
GO:2000028	regulation of photoperiodism, flowering	1	0.902858
GO:0009259	ribonucleotide metabolic process	2	0.90558
GO:0010941	regulation of cell death	2	0.90558
GO:0032870	cellular response to hormone stimulus	12	0.906152
GO:0009648	photoperiodism	1	0.906693
GO:0043254	regulation of protein complex assembly	1	0.906693
GO:1903506	regulation of nucleic acid-templated transcription	41	0.90707
GO:2001141	regulation of RNA biosynthetic process	41	0.90707
GO:0019439	aromatic compound catabolic process	3	0.909907
GO:0008104	protein localization	8	0.909923
GO:0007033	vacuole organization	1	0.910378
GO:0009144	purine nucleoside triphosphate metabolic process	1	0.910378
GO:0009205	purine ribonucleoside triphosphate metabolic process	1	0.910378
GO:0019722	calcium-mediated signaling	1	0.910378
GO:0046034	ATP metabolic process	1	0.910378
GO:0010647	positive regulation of cell communication	4	0.91081
GO:0009790	embryo development	11	0.911148
GO:0000160	phosphorelay signal transduction system	2	0.911486
GO:0048438	floral whorl development	2	0.911486
GO:0048527	lateral root development	2	0.911486
GO:0051641	cellular localization	13	0.912277
GO:0006511	ubiquitin-dependent protein catabolic process	11	0.912703
GO:0009416	response to light stimulus	15	0.912963
GO:0009826	unidimensional cell growth	4	0.913066
GO:0006479	protein methylation	1	0.913917
GO:0008213	protein alkylation	1	0.913917
GO:0009199	ribonucleoside triphosphate metabolic process	1	0.913917
GO:0019932	second-messenger-mediated signaling	1	0.913917
GO:0048509	regulation of meristem development	2	0.914308
GO:0017144	drug metabolic process	5	0.916065
GO:0009791	post-embryonic development	31	0.916971
GO:0009932	cell tip growth	2	0.917045
GO:0030163	protein catabolic process	11	0.917233
GO:0009141	nucleoside triphosphate metabolic process	1	0.920582
GO:0016050	vesicle organization	1	0.920582
GO:0016441	posttranscriptional gene silencing	1	0.920582
GO:0003008	system process	1	0.923719
GO:0006887	exocytosis	1	0.923719
GO:0007034	vacuolar transport	1	0.923719
GO:0010256	endomembrane system organization	1	0.923719
GO:0048437	floral organ development	3	0.924046
GO:0008033	tRNA processing	1	0.926732
GO:0048532	anatomical structure arrangement	1	0.926732
GO:0000377	RNA splicing, via transesterification reactions with bulged adenosine as nucleophile	2	0.927193
GO:0071495	cellular response to endogenous stimulus	12	0.927561
GO:1901361	organic cyclic compound catabolic process	3	0.928289
GO:0071310	cellular response to organic substance	16	0.928327
GO:0099402	plant organ development	21	0.929251
GO:0048367	shoot system development	14	0.929305
GO:0044093	positive regulation of molecular function	4	0.931188
GO:0009057	macromolecule catabolic process	15	0.931551
GO:0019693	ribose phosphate metabolic process	2	0.931817
GO:0060284	regulation of cell development	1	0.932407
GO:1902275	regulation of chromatin organization	1	0.932407
GO:1903311	regulation of mRNA metabolic process	1	0.932407
GO:0010629	negative regulation of gene expression	10	0.933462
GO:1901565	organonitrogen compound catabolic process	12	0.933708
GO:0006457	protein folding	3	0.934246
GO:0009640	photomorphogenesis	1	0.935077
GO:0051223	regulation of protein transport	1	0.935077
GO:0070201	regulation of establishment of protein localization	1	0.935077
GO:0071103	DNA conformation change	1	0.935077
GO:0090087	regulation of peptide transport	1	0.935077
GO:0051649	establishment of localization in cell	9	0.935225
GO:0016311	dephosphorylation	3	0.936128
GO:0090407	organophosphate biosynthetic process	3	0.936128
GO:0000375	RNA splicing, via transesterification reactions	2	0.936162
GO:0006366	transcription from RNA polymerase II promoter	2	0.936162
GO:0006302	double-strand break repair	1	0.937642
GO:0010224	response to UV-B	1	0.937642
GO:0010565	regulation of cellular ketone metabolic process	1	0.937642
GO:0071215	cellular response to abscisic acid stimulus	2	0.938235
GO:0097306	cellular response to alcohol	2	0.938235
GO:0048582	positive regulation of post-embryonic development	1	0.940106
GO:0006914	autophagy	1	0.942473
GO:0034605	cellular response to heat	1	0.942473
GO:0007049	cell cycle	7	0.943238
GO:0048584	positive regulation of response to stimulus	7	0.943238
GO:0015980	energy derivation by oxidation of organic compounds	1	0.944747
GO:0051050	positive regulation of transport	1	0.944747
GO:0009664	plant-type cell wall organization	2	0.945905
GO:0071407	cellular response to organic cyclic compound	2	0.945905
GO:0009734	auxin-activated signaling pathway	1	0.94693
GO:0009314	response to radiation	15	0.947567
GO:0048523	negative regulation of cellular process	22	0.947604
GO:0032504	multicellular organism reproduction	3	0.947971
GO:0001558	regulation of cell growth	1	0.949028
GO:0008643	carbohydrate transport	1	0.951043
GO:0070588	calcium ion transmembrane transport	1	0.951043
GO:0034645	cellular macromolecule biosynthetic process	16	0.952331
GO:0009892	negative regulation of metabolic process	16	0.954682
GO:0051252	regulation of RNA metabolic process	41	0.955026
GO:0051241	negative regulation of multicellular organismal process	2	0.955733
GO:0070925	organelle assembly	2	0.957195
GO:0080135	regulation of cellular response to stress	1	0.958338
GO:1905393	plant organ formation	1	0.958338
GO:0044265	cellular macromolecule catabolic process	11	0.958614
GO:0061024	membrane organization	2	0.959982
GO:0071365	cellular response to auxin stimulus	1	0.959985
GO:0034622	cellular macromolecular complex assembly	5	0.961093
GO:0022613	ribonucleoprotein complex biogenesis	4	0.96303
GO:0009108	coenzyme biosynthetic process	1	0.963087
GO:0032880	regulation of protein localization	1	0.963087
GO:0048511	rhythmic process	1	0.963087
GO:0022402	cell cycle process	6	0.964042
GO:0051193	regulation of cofactor metabolic process	1	0.964547
GO:0051606	detection of stimulus	1	0.964547
GO:0008380	RNA splicing	3	0.964728
GO:0065008	regulation of biological quality	23	0.964752
GO:0007623	circadian rhythm	1	0.96595
GO:0009639	response to red or far red light	3	0.966803
GO:0048646	anatomical structure formation involved in morphogenesis	3	0.966803
GO:0070838	divalent metal ion transport	2	0.96843
GO:0006816	calcium ion transport	1	0.96859
GO:0051259	protein oligomerization	1	0.96859
GO:0065009	regulation of molecular function	10	0.968895
GO:0072511	divalent inorganic cation transport	2	0.969487
GO:0071396	cellular response to lipid	3	0.969701
GO:0032446	protein modification by small protein conjugation	12	0.969884
GO:0050793	regulation of developmental process	17	0.970713
GO:0009860	pollen tube growth	1	0.971026
GO:0051093	negative regulation of developmental process	2	0.9715
GO:0031326	regulation of cellular biosynthetic process	44	0.974324
GO:0007276	gamete generation	1	0.974332
GO:0035556	intracellular signal transduction	7	0.974688
GO:0048507	meristem development	3	0.974796
GO:0051130	positive regulation of cellular component organization	1	0.975347
GO:0048581	negative regulation of post-embryonic development	1	0.976323
GO:0007178	transmembrane receptor protein serine/threonine kinase signaling pathway	1	0.97816
GO:0010556	regulation of macromolecule biosynthetic process	41	0.978263
GO:0032502	developmental process	63	0.978594
GO:0006486	protein glycosylation	1	0.979855
GO:0048193	Golgi vesicle transport	1	0.979855
GO:0019219	regulation of nucleobase-containing compound metabolic process	41	0.980449
GO:0007167	enzyme linked receptor protein signaling pathway	1	0.980653
GO:0009914	hormone transport	1	0.980653
GO:0023052	signaling	24	0.981236
GO:0048609	multicellular organismal reproductive process	2	0.981782
GO:0022414	reproductive process	29	0.981837
GO:0009889	regulation of biosynthetic process	44	0.981847
GO:0006399	tRNA metabolic process	1	0.982155
GO:0070647	protein modification by small protein conjugation or removal	12	0.982186
GO:0000003	reproduction	29	0.982912
GO:0097659	nucleic acid-templated transcription	2	0.983585
GO:0033044	regulation of chromosome organization	1	0.984192
GO:0032259	methylation	5	0.984682
GO:0007346	regulation of mitotic cell cycle	1	0.984818
GO:0010564	regulation of cell cycle process	1	0.984818
GO:0051239	regulation of multicellular organismal process	14	0.984897
GO:0016567	protein ubiquitination	12	0.984923
GO:0016192	vesicle-mediated transport	7	0.98522
GO:0007166	cell surface receptor signaling pathway	2	0.985721
GO:0032269	negative regulation of cellular protein metabolic process	2	0.985721
GO:0034655	nucleobase-containing compound catabolic process	1	0.985997
GO:0032774	RNA biosynthetic process	2	0.986685
GO:0045944	positive regulation of transcription from RNA polymerase II promoter	2	0.986685
GO:0009657	plastid organization	2	0.987143
GO:0007275	multicellular organism development	49	0.987161
GO:0051248	negative regulation of protein metabolic process	2	0.987586
GO:0048856	anatomical structure development	58	0.988445
GO:0065003	macromolecular complex assembly	6	0.988896
GO:0010073	meristem maintenance	1	0.989013
GO:0016072	rRNA metabolic process	1	0.989013
GO:0031047	gene silencing by RNA	1	0.989449
GO:0048868	pollen tube development	1	0.989449
GO:0040008	regulation of growth	2	0.990631
GO:0009553	embryo sac development	1	0.990654
GO:0048638	regulation of developmental growth	1	0.990654
GO:0034654	nucleobase-containing compound biosynthetic process	6	0.991035
GO:0051094	positive regulation of developmental process	1	0.991381
GO:0006732	coenzyme metabolic process	1	0.992669
GO:0016458	gene silencing	1	0.99296
GO:0044270	cellular nitrogen compound catabolic process	1	0.993239
GO:0045595	regulation of cell differentiation	1	0.993239
GO:0006974	cellular response to DNA damage stimulus	3	0.993356
GO:0048519	negative regulation of biological process	27	0.993394
GO:0006260	DNA replication	1	0.993507
GO:0009658	chloroplast organization	1	0.993507
GO:0048580	regulation of post-embryonic development	5	0.993596
GO:0000209	protein polyubiquitination	1	0.993765
GO:2000241	regulation of reproductive process	4	0.993765
GO:0019637	organophosphate metabolic process	4	0.993952
GO:0031328	positive regulation of cellular biosynthetic process	7	0.993978
GO:0043414	macromolecule methylation	1	0.994012
GO:0007165	signal transduction	25	0.994133
GO:0040029	regulation of gene expression, epigenetic	1	0.99425
GO:0046700	heterocycle catabolic process	1	0.99425
GO:0018193	peptidyl-amino acid modification	3	0.994357
GO:1901564	organonitrogen compound metabolic process	67	0.994446
GO:0006928	movement of cell or subcellular component	1	0.994478
GO:0051254	positive regulation of RNA metabolic process	6	0.994806
GO:0009891	positive regulation of biosynthetic process	7	0.994996
GO:0032501	multicellular organismal process	53	0.995015
GO:0045893	positive regulation of transcription, DNA-templated	5	0.995977
GO:0009856	pollination	1	0.996165
GO:0044706	multi-multicellular organism process	1	0.996165
GO:2000112	regulation of cellular macromolecule biosynthetic process	36	0.996192
GO:1902680	positive regulation of RNA biosynthetic process	5	0.996628
GO:1903508	positive regulation of nucleic acid-templated transcription	5	0.996628
GO:0051171	regulation of nitrogen compound metabolic process	47	0.996697
GO:0048831	regulation of shoot system development	2	0.997015
GO:0009909	regulation of flower development	1	0.997227
GO:0019953	sexual reproduction	1	0.997227
GO:0045935	positive regulation of nucleobase-containing compound metabolic process	6	0.997353
GO:0006397	mRNA processing	2	0.997417
GO:0033043	regulation of organelle organization	2	0.997417
GO:0010628	positive regulation of gene expression	6	0.9975
GO:0043933	macromolecular complex subunit organization	6	0.9975
GO:0044703	multi-organism reproductive process	1	0.997544
GO:0051726	regulation of cell cycle	2	0.997683
GO:0051240	positive regulation of multicellular organismal process	1	0.997736
GO:0080090	regulation of primary metabolic process	48	0.997795
GO:0044085	cellular component biogenesis	16	0.997854
GO:0016310	phosphorylation	12	0.99824
GO:0022607	cellular component assembly	9	0.998579
GO:0010608	posttranscriptional regulation of gene expression	1	0.998717
GO:0006357	regulation of transcription from RNA polymerase II promoter	2	0.998884
GO:0006351	transcription, DNA-templated	2	0.998963
GO:0031399	regulation of protein modification process	1	0.999034
GO:0010557	positive regulation of macromolecule biosynthetic process	5	0.999052
GO:0008150	biological_process	284	0.999117
GO:0006355	regulation of transcription, DNA-templated	47	0.999353
GO:0034470	ncRNA processing	1	0.999407
GO:0031323	regulation of cellular metabolic process	47	0.999498
GO:0010468	regulation of gene expression	38	0.99953
GO:0007017	microtubule-based process	1	0.999572
GO:0010467	gene expression	14	0.999592
GO:0031325	positive regulation of cellular metabolic process	8	0.999632
GO:0051173	positive regulation of nitrogen compound metabolic process	7	0.999682
GO:0051128	regulation of cellular component organization	4	0.99969
GO:0051049	regulation of transport	1	0.999691
GO:0009893	positive regulation of metabolic process	9	0.999697
GO:0051246	regulation of protein metabolic process	4	0.99972
GO:0060255	regulation of macromolecule metabolic process	46	0.99977
GO:0008152	metabolic process	148	0.999792
GO:0019222	regulation of metabolic process	52	0.999815
GO:0016071	mRNA metabolic process	2	0.999832
GO:0032268	regulation of cellular protein metabolic process	3	0.999855
GO:0044267	cellular protein metabolic process	38	0.999862
GO:0006796	phosphate-containing compound metabolic process	17	0.999869
GO:0010604	positive regulation of macromolecule metabolic process	7	0.999885
GO:0006793	phosphorus metabolic process	17	0.9999
GO:0034660	ncRNA metabolic process	1	0.999901
GO:0065007	biological regulation	107	0.99993
GO:0032879	regulation of localization	1	0.999942
GO:0048522	positive regulation of cellular process	13	0.999958
GO:0006281	DNA repair	1	0.999968
GO:0006464	cellular protein modification process	27	0.999977
GO:0006396	RNA processing	5	0.999977
GO:0048518	positive regulation of biological process	18	0.999978
GO:0071840	cellular component organization or biogenesis	40	0.999978
GO:0015074	DNA integration	2	0.999985
GO:0016043	cellular component organization	34	0.999988
GO:0036211	protein modification process	26	0.999988
GO:0006259	DNA metabolic process	2	0.999994
GO:0050794	regulation of cellular process	75	0.999994
GO:0019538	protein metabolic process	38	0.999996
GO:0050789	regulation of biological process	87	0.999997
GO:0051276	chromosome organization	1	0.999999
GO:0009987	cellular process	181	0.999999
GO:0044260	cellular macromolecule metabolic process	51	1
GO:0006996	organelle organization	13	1
GO:0044237	cellular metabolic process	115	1
GO:0034641	cellular nitrogen compound metabolic process	39	1
GO:0009451	RNA modification	2	1
GO:0071704	organic substance metabolic process	110	1
GO:1901360	organic cyclic compound metabolic process	33	1
GO:0090305	nucleic acid phosphodiester bond hydrolysis	2	1
GO:0006725	cellular aromatic compound metabolic process	29	1
GO:0046483	heterocycle metabolic process	27	1
GO:0043412	macromolecule modification	27	1
GO:0006807	nitrogen compound metabolic process	76	1
GO:0044238	primary metabolic process	84	1
GO:0043170	macromolecule metabolic process	59	1
GO:0016070	RNA metabolic process	6	1
GO:0006139	nucleobase-containing compound metabolic process	14	1
GO:0090304	nucleic acid metabolic process	9	1

## Sheet: Supplementary Table S6
Table S6. DEGs of infected 12hpi versus mock 12hpi enriched in plant-pathogen interaction pathways
#ID	FPKM		FDR	log2FC	KEGG_annotation
	infected 12hpi	mock 12hpi
Rhsim02G0193200	59.329	41.7239	0.0148681	0.58913	3-ketoacyl-CoA synthase
Rhsim06G0032700	36.8581	26.0576	0.0216235	0.599307	3-ketoacyl-CoA synthase
Rhsim02G0193200	59.329	41.7239	0.0148681	0.58913	3-ketoacyl-CoA synthase
Rhsim03G0197600	11.392	7.29233	0.00519202	0.726549	brassinosteroid insensitive 1-associated receptor kinase 1
Rhsim09G0157100	0.997734	0.440624	0.0072642	1.25588	brassinosteroid insensitive 1-associated receptor kinase 1
Rhsim06G0236900	6.41509	2.87996	4.25e-05	1.25451	brassinosteroid insensitive 1-associated receptor kinase 1
Rhsim08G0091700	9.86682	4.78369	6.3e-05	1.13998	brassinosteroid insensitive 1-associated receptor kinase 1
Rhsim06G0122700	36.7801	21.8525	0.000835094	0.83647	brassinosteroid insensitive 1-associated receptor kinase 1
Rhsim07G0051000	3.23501	0.772443	4e-06	2.16884	brassinosteroid insensitive 1-associated receptor kinase 1
Rhsim06G0236400	11.9243	8.02038	0.00535343	0.656515	brassinosteroid insensitive 1-associated receptor kinase 1
Rhsim03G0201600	12.3566	8.44392	0.00903558	0.637703	brassinosteroid insensitive 1-associated receptor kinase 1
Rhsim06G0143000	21.7342	11.8442	0.000171322	0.967213	brassinosteroid insensitive 1-associated receptor kinase 1
Rhododendron_simsii_newGene_135	1.31815	0.578326	0.0347471	1.11161	brassinosteroid insensitive 1-associated receptor kinase 1
Rhsim02G0206200	3.40078	2.02953	0.0219365	0.833913	brassinosteroid insensitive 1-associated receptor kinase 1
Rhsim09G0157200	6.46609	4.33796	0.0286594	0.658677	brassinosteroid insensitive 1-associated receptor kinase 1
Rhododendron_simsii_newGene_5450	10.2278	4.12671	0.000173901	1.37957	brassinosteroid insensitive 1-associated receptor kinase 1
RhsimUnG0190100	14.4479	9.07921	0.00221838	0.756965	brassinosteroid insensitive 1-associated receptor kinase 1
Rhsim06G0211100	11.4633	2.70714	1.54e-14	2.17777	brassinosteroid insensitive 1-associated receptor kinase 1
Rhsim07G0117100	6.16859	2.28764	0.000206378	1.5315	brassinosteroid insensitive 1-associated receptor kinase 1
Rhsim13G0112000	28.6466	6.52254	3.91e-11	2.23783	calcium-binding protein CML
Rhsim05G0234300	81.7351	38.0011	2.71e-05	1.20071	calcium-binding protein CML
Rhsim10G0007800	6.6927	2.05778	0.0131935	1.83016	calcium-binding protein CML
Rhsim10G0007900	14.4294	4.62368	0.00567824	1.77657	calcium-binding protein CML
Rhsim10G0007700	7.43337	2.18916	0.00312982	1.88168	calcium-binding protein CML
Rhsim11G0020000	24.606	12.9184	0.0011938	1.00476	calcium-binding protein CML
Rhsim03G0018400	47.4293	27.3897	0.00114495	0.884565	calcium-dependent protein kinase
Rhsim03G0062500	1.71505	0.803378	0.00394242	1.17248	calcium-dependent protein kinase
Rhsim03G0062800	1.3818	0.760543	0.0309733	0.935584	calcium-dependent protein kinase
Rhsim10G0037300	53.7478	28.2054	0.000293828	1.03044	calmodulin
Rhsim02G0003100	20.8719	6.51672	4.98e-05	1.78314	calmodulin
Rhsim13G0029800	11.1294	2.17555	2.95e-06	2.46295	calmodulin
Rhsim04G0240200	25.8805	16.913	0.02802	0.712249	calmodulin
Rhsim04G0048200	142.755	93.8134	0.00872214	0.691599	chitin elicitor receptor kinase 1
Rhsim09G0149900	9.73682	6.23399	0.0156569	0.73528	chitin elicitor receptor kinase 1
Rhsim02G0229000	33.2085	19.929	0.000230888	0.814695	chitin elicitor receptor kinase 1
Rhsim02G0229200	2.77973	1.53273	0.0107513	0.934761	chitin elicitor receptor kinase 1
Rhsim11G0196600	10.3652	7.00494	0.042081	0.658863	chitin elicitor-binding protein
Rhododendron_simsii_newGene_4538	21.3672	14.1829	0.0104659	0.684525	cyclic nucleotide gated channel, plant
Rhsim13G0095700	9.17076	5.7591	0.00623108	0.757808	cyclic nucleotide gated channel, plant
Rhsim01G0215600	1.36528	0.31041	2.83e-05	2.20015	cyclic nucleotide gated channel, plant
Rhsim09G0204800	7.56225	1.78564	1.23e-05	2.21343	cyclic nucleotide gated channel, plant
Rhsim12G0205600	7.67046	4.99509	0.0275178	0.693287	disease resistance protein
Rhododendron_simsii_newGene_7779	1.50159	0.644586	0.0331281	1.0357	disease resistance protein
Rhsim11G0185800	1.30892	0.787693	0.0405426	0.804412	disease resistance protein RPM1
Rhododendron_simsii_newGene_6810	3.28323	1.55028	0.00197706	1.25056	disease resistance protein RPM1
Rhsim02G0078300	24.6996	10.094	4.83e-05	1.40634	disease resistance protein RPM1
Rhododendron_simsii_newGene_8660	2.99658	1.27208	0.00260472	1.34661	disease resistance protein RPM1
Rhododendron_simsii_newGene_8656	1.3163	0.643689	0.0332212	1.13188	disease resistance protein RPM1
Rhsim05G0157000	1.13402	0.64356	0.034114	0.895605	disease resistance protein RPM1
Rhsim03G0198800	5.43805	3.34602	0.0230948	0.790457	disease resistance protein RPS2
Rhododendron_simsii_newGene_8096	3.85926	0.790667	5.36e-05	2.36346	disease resistance protein RPS2
Rhsim11G0120700	20.1259	14.0204	0.0153679	0.61364	disease resistance protein RPS2
Rhododendron_simsii_newGene_10512	1.74062	1.06782	0.0361215	0.80412	disease resistance protein RPS2
Rhsim12G0031500	0.780846	0.196231	0.0038956	2.11133	disease resistance protein RPS2
Rhsim02G0084300	14.9003	10.607	0.0247729	0.585356	disease resistance protein RPS2
Rhsim11G0031500	24.8309	10.7749	3.34e-05	1.31214	disease resistance protein RPS2
Rhsim03G0040200	7.52401	5.06687	0.00704555	0.658723	disease resistance protein RPS2
Rhododendron_simsii_newGene_10578	1.77751	0.909967	0.0125062	1.09146	EIX receptor 1/2
Rhododendron_simsii_newGene_8766	2.36556	1.30707	0.0305378	0.943655	EIX receptor 1/2
Rhsim05G0221100	1.27576	0.574478	0.00513851	1.23769	EIX receptor 1/2
Rhsim03G0185600	13.2515	7.80624	0.000516416	0.852055	EIX receptor 1/2
Rhododendron_simsii_newGene_8415	7.32288	4.56934	0.0167501	0.78896	EIX receptor 1/2
Rhsim03G0184700	16.5376	10.043	0.000309548	0.803367	EIX receptor 1/2
Rhsim03G0025800	6.47809	3.04489	2.92e-05	1.17342	EIX receptor 1/2
Rhododendron_simsii_newGene_1803	4.82482	3.11643	0.0356476	0.712421	EIX receptor 1/2
Rhododendron_simsii_newGene_10576	6.36013	4.01371	0.0108409	0.769543	EIX receptor 1/2
Rhsim03G0010100	1181.65	633.215	0.000313573	0.985543	EIX receptor 1/2
Rhododendron_simsii_newGene_8254	3.40405	1.91483	0.0326134	1.00503	EIX receptor 1/2
Rhsim03G0186100	20.5402	13.5993	0.00791753	0.685526	EIX receptor 1/2
Rhsim10G0127000	27.4906	17.0973	0.00967035	0.792112	enhanced disease susceptibility 1 protein
Rhododendron_simsii_newGene_8761	13.3868	8.43616	0.0213534	0.608269	LRR receptor-like serine
Rhododendron_simsii_newGene_2262	1.42097	0.722622	0.0269629	1.05327	LRR receptor-like serine/threonine-protein kinase
Rhsim13G0192600	7.04047	3.71357	4.33e-05	1.00805	LRR receptor-like serine/threonine-protein kinase FLS2
Rhsim13G0192900	4.65247	2.76913	0.00292874	0.833765	LRR receptor-like serine/threonine-protein kinase FLS2
Rhsim13G0192800	6.96383	2.83161	4.72e-05	1.37677	LRR receptor-like serine/threonine-protein kinase FLS2
Rhsim05G0197000	15.2808	8.70346	0.000113407	0.899548	LRR receptor-like serine/threonine-protein kinase FLS2
Rhsim08G0036100	1.89418	0.512133	0.00164156	2.00952	LRR receptor-like serine/threonine-protein kinase FLS2
Rhsim06G0058300	6.24086	1.44443	2.43e-08	2.21805	LRR receptor-like serine/threonine-protein kinase FLS2
Rhododendron_simsii_newGene_169	2.18153	1.06848	0.00204931	1.14412	LRR receptor-like serine/threonine-protein kinase FLS2
Rhsim01G0221500	95.247	64.903	0.0170324	0.644176	mitogen-activated protein kinase 3
Rhsim02G0153400	10.8395	1.6168	4.77e-07	2.86051	pathogenesis-related genes transcriptional activator
Rhsim13G0058400	71.6785	43.1945	0.00836165	0.836831	pathogenesis-related genes transcriptional activator PTI6
Rhsim11G0148300	354.959	203.308	0.049706	0.941095	pathogenesis-related protein 1
Rhsim05G0176900	6.72757	3.42399	0.000588507	1.06687	probable leucine-rich repeat receptor-like protein kinase At1g35710
Rhsim07G0005900	10.5571	6.88228	0.0162972	0.707886	probable WRKY transcription factor 52
Rhsim07G0083100	52.8677	31.028	0.00173073	0.863787	probable WRKY transcription factor 52
Rhododendron_simsii_newGene_10191	0.957243	0.350831	0.00295575	1.51567	probable WRKY transcription factor 52
Rhsim11G0052200	10.1213	5.37329	0.00206444	1.01689	pto-interacting protein 1
Rhsim03G0145900	23.6324	9.75252	2.07e-06	1.37815	pto-interacting protein 1
Rhsim06G0240800	8.89871	3.35789	8.14e-08	1.49613	pto-interacting protein 1
Rhsim10G0054900	3.03259	1.32275	0.00222177	1.29998	pto-interacting protein 1
Rhsim03G0185800	13.6525	8.50446	0.000596992	0.767609	receptor-like protein EIX2
Rhsim02G0236300	9.45228	4.12787	5.62e-05	1.30442	respiratory burst oxidase
Rhsim08G0200300	47.0137	13.8678	4.36e-08	1.8699	respiratory burst oxidase
Rhododendron_simsii_newGene_7499	3.00143	1.28556	0.00249616	1.20778	senescence-induced receptor-like serine/threonine-protein kinase
Rhsim08G0229100	2.39965	1.33735	0.0152722	0.925975	senescence-induced receptor-like serine/threonine-protein kinase
Rhsim12G0190900	22.9995	10.2367	1.67e-05	1.26647	serine/threonine-protein kinase PBS1
Rhsim11G0114000	5.79544	2.83648	0.000160876	1.11918	serine/threonine-protein kinase PBS1
Rhsim10G0139200	3.89646	1.68799	0.000176277	1.29247	serine/threonine-protein kinase PBS1
Rhsim10G0140100	4.6522	3.1278	0.0186665	0.665509	serine/threonine-protein kinase PBS1
Rhsim02G0206400	5.36178	2.59561	0.00185397	1.13886	serine/threonine-protein kinase PBS1
Rhsim01G0108100	2.45099	1.63694	0.0474809	0.663362	serine/threonine-protein kinase Pto
Rhsim09G0061300	19.6478	12.4587	0.0112145	0.75513	serine/threonine-protein kinase Pto
Rhsim10G0055100	10.2236	5.95739	0.000847307	0.874155	serine/threonine-protein kinase Pto
Rhsim01G0291900	1.54244	0.712443	0.00499594	1.21263	serine/threonine-protein kinase Pto
Rhsim05G0033800	7.87473	5.52091	0.0208955	0.598037	serine/threonine-protein kinase Pto
Rhsim10G0055300	5.26298	2.44763	0.000161313	1.20548	serine/threonine-protein kinase Pto
Rhsim10G0055200	0.866929	0.400103	0.00655032	1.21044	serine/threonine-protein kinase Pto
Rhsim02G0062700	6.22225	3.96073	0.0341803	0.750822	serine/threonine-protein kinase Pto
Rhsim08G0083400	37.4017	20.1987	9.19e-05	0.975809	serine/threonine-protein kinase Pto
Rhsim02G0074200	0.640504	0.333278	0.0370586	1.03002	somatic embryogenesis receptor kinase 4
Rhsim11G0029800	1.86329	0.514579	0.000217552	1.95881	somatic embryogenesis receptor kinase 4
Rhsim08G0001300	2.6184	0.672837	8.89e-06	2.06398	somatic embryogenesis receptor kinase 4
Rhsim02G0213800	6.09082	1.27099	2.69e-07	2.34348	WRKY transcription factor 1
Rhsim08G0205900	109.415	44.8876	3.4e-06	1.38251	WRKY transcription factor 1
Rhsim08G0158800	2.15926	1.17967	0.0490876	0.956015	WRKY transcription factor 2
Rhsim06G0220000	1.99284	1.0149	0.0221097	1.08156	WRKY transcription factor 2
Rhsim07G0010600	7.72745	4.25835	0.00681754	0.931498	WRKY transcription factor 22
Rhsim13G0187900	11.7585	7.75163	0.036323	0.698405	WRKY transcription factor 22
Rhsim08G0098300	86.4064	48.5987	0.000890323	0.926858	WRKY transcription factor 22
Rhsim12G0094500	18.9996	5.58044	0.00998342	1.92776	WRKY transcription factor 33
Rhsim13G0151900	74.836	21.8723	1.16e-06	1.89289	WRKY transcription factor 33
Rhsim05G0226500	65.6624	28.927	4.52e-07	1.27656	WRKY transcription factor 33
Rhsim13G0063200	206.384	129.076	0.0109274	0.781277	WRKY transcription factor 33
Rhsim01G0241100	48.5135	25.5533	0.000260883	1.02269	WRKY transcription factor 33
Rhsim05G0226600	56.2279	25.2265	6.15e-07	1.23965	WRKY transcription factor 33

## Sheet: Supplementary Talbe S7
Table S7. DEGs of infected 144hpi versus mock 144hpi enriched in plant-pathogen interaction pathways
#ID	FPKM		FDR	log2FC	KEGG_annotation
	infected 144hpi	mock 144hpi
Rhsim07G0117100	7.19379	2.8158	1.5125e-06	1.33486	brassinosteroid insensitive 1-associated receptor kinase 1
Rhsim09G0006500	5.97537	2.95747	0.00344069	0.997205	brassinosteroid insensitive 1-associated receptor kinase 1
Rhododendron_simsii_newGene_5450	1.76779	0.797078	0.0095203	1.09249	brassinosteroid insensitive 1-associated receptor kinase 1
Rhsim06G0211100	2.58975	1.11643	0.00335298	1.2068	brassinosteroid insensitive 1-associated receptor kinase 1
Rhsim03G0197600	5.93167	3.90943	0.0116888	0.600369	brassinosteroid insensitive 1-associated receptor kinase 1
Rhsim06G0236900	2.01005	0.815248	0.000268478	1.30531	brassinosteroid insensitive 1-associated receptor kinase 1
Rhsim13G0112000	20.6726	10.5372	0.00083858	0.972443	calcium-binding protein CML
Rhsim11G0196600	5.75798	2.52214	0.000291459	1.18089	chitin elicitor-binding protein
Rhsim09G0204800	3.32073	1.05542	0.000539918	1.67265	cyclic nucleotide gated channel
Rhododendron_simsii_newGene_6810	4.26235	2.66305	0.0022512	0.734769	disease resistance protein RPM1
Rhododendron_simsii_newGene_8096	3.79522	1.15004	2.9273e-05	1.60734	disease resistance protein RPS2
RhsimUnG0031900	0.880243	0.365156	0.00163663	1.2396	disease resistance protein RPS2
Rhsim12G0031500	0.353241	0.162958	0.0103846	1.08206	disease resistance protein RPS2
Rhsim10G0139200	1.34708	0.654127	0.00499507	1.02312	disease resistance protein RPS2
Rhsim12G0032100	0.816136	0.43986	0.033259	0.872659	disease resistance protein RPS2
Rhsim10G0165500	12.7581	8.50144	0.0303796	0.586513	disease resistance protein RPS2 isoform X1
Rhsim11G0031500	13.3782	6.94914	0.00295523	0.952672	disease resistance protein RPS2 isoform X1
Rhododendron_simsii_newGene_8254	4.06962	1.75133	0.000665816	1.10175	EIX receptor 1/2
Rhododendron_simsii_newGene_10576	8.62794	5.24411	0.0021053	0.733902	EIX receptor 1/2
Rhsim03G0010100	507.817	304.112	0.00023461	0.731656	EIX receptor 1/2
Rhsim10G0127000	23.107	14.3605	0.00351797	0.684497	enhanced disease susceptibility 1 protein
Rhsim09G0176400	1.01298	0.602267	0.0190115	0.737647	LRR receptor-like serine/threonine-protein kinase EFR
Rhsim03G0010000	286.877	160.432	0.000209282	0.824124	LRR receptor-like serine/threonine-protein kinase FLS2
Rhsim06G0058300	2.62582	1.14744	0.000468494	1.19579	LRR receptor-like serine/threonine-protein kinase FLS2
Rhsim07G0117000	1.17806	0.648758	0.0209037	0.856579	LRR receptor-like serine/threonine-protein kinase FLS2
Rhododendron_simsii_newGene_169	0.672512	0.315196	0.0118384	1.04618	LRR receptor-like serine/threonine-protein kinase FLS2 receptor-like serine/threonine-protein kinase
Rhsim11G0148600	7.85396	0.470751	0.0117646	4.12731	pathogenesis-related protein 1
Rhsim11G0148000	5.56247	0.694686	9.7598e-09	2.9522	pathogenesis-related protein 1
Rhsim11G0148300	781.179	109.498	4.4611e-18	2.83072	pathogenesis-related protein 1
Rhsim11G0148400	20.7888	8.05164	0.00297427	1.39501	pathogenesis-related protein 1
Rhsim06G0240800	2.3099	0.976231	6.87617e-05	1.24139	pto-interacting protein 1
Rhsim08G0200300	41.817	21.5705	2.09827e-07	0.95182	respiratory burst oxidase protein C-like
Rhsim03G0202700	1.44993	0.826133	0.0473395	0.789065	senescence-induced receptor-like serine/threonine-protein kinase
Rhsim12G0190900	13.87	8.25485	0.00279992	0.746267	serine/threonine-protein kinase PBS1
Rhsim13G0180400	1.60627	0.763114	0.0231866	1.07789	serine/threonine-protein kinase PBS1
Rhsim10G0055300	2.08411	1.33181	0.0481575	0.64117	serine/threonine-protein kinase Pto
Rhsim08G0001300	1.31926	0.464194	0.000394259	1.49498	somatic embryogenesis receptor kinase 4
Rhsim11G0029800	2.61092	0.805058	0.000362151	1.70841	somatic embryogenesis receptor kinase 4
Rhsim02G0213800	2.94417	1.20001	0.000407237	1.26534	WRKY transcription factor 1
Rhsim06G0220000	2.22831	0.768754	7.21061e-05	1.51049	WRKY transcription factor 2
Rhsim08G0158800	4.52214	0.780937	8.9014e-16	2.51861	WRKY transcription factor 2
Rhsim13G0125600	1.80111	0.350927	2.8042e-05	2.3737	WRKY transcription factor 22
Rhsim07G0087600	2.79156	1.38522	0.00434776	0.999472	WRKY transcription factor 29
Rhsim04G0052400	2.34296	0.69971	5.93885e-05	1.74142	WRKY transcription factor 33
Rhsim12G0094500	15.8142	4.64387	2.26808e-06	1.781	WRKY transcription factor 33
Rhsim13G0151900	52.9387	22.5519	4.02132e-10	1.22799	WRKY transcription factor 33

## Sheet: Supplementary Table S8
Table S8. Detailed all metabolites information by UHPLC-MS.
Compound name	Formula	Molecular weight	CLASS	Q1	Q3	Ion mode	RT	Infected 12hpi1	Infected 12hpi2	Infected 12hpi3	Infected 144hpi1	Infected 144hpi2	Infected 144hpi3	Mock 12hpi1	Mock 12hpi2	Mock 12hpi3	Mock 144hpi1	Mock 144hpi2	Mock 144hpi3
Dihydrojasmonic Acid	C12H20O3	212.141	phytohormone	211	59	-	9.82	5.6756e-05	4.81574e-05	4.35314e-05	3.55838e-05	4.30428e-05	4.19287e-05	6.02892e-05	6.58207e-05	4.69428e-05	3.93323e-05	5.51544e-05	6.00475e-05
(+)-Abscisic acid	C15H20O4	264.136	phytohormone	263	153	-	7.86	3.63941e-07	1.27892e-05	3.75948e-05	0.000222787	0.000248934	0.000242828	8.37372e-05	0.000116415	5.87027e-05	0.000296846	0.000302684	0.000216175
Gibberellin A7	C19H22O5	330.147	phytohormone	329	223	-	9.85	7.25648e-06	6.34246e-06	6.25014e-06	6.02604e-06	6.7333e-06	5.37727e-06	6.15227e-06	4.39482e-06	1.31308e-05	1.00522e-05	6.60701e-06	9.86431e-06
Astilbin	C21H22O11	450.116	flavonoids	448.9	302.8	-	6.23	0.000198802	0.000192097	0.00037872	0.000273218	0.000209315	0.00036037	0.000428858	0.000488887	0.000331441	0.000369125	0.000326632	0.000227326
Avicularin	C20H18O11	434.085	flavonoids	432.9	300.4	-	6.47	0.0113342	0.00935822	0.0117738	0.00540253	0.00511162	0.0084383	0.0100003	0.0139212	0.0139242	0.00987415	0.0119056	0.00618723
Eriocitrin	C27H32O15	596.174	flavonoids	595	458.9	-	5.79	2.83112e-05	2.85361e-05	2.57584e-05	2.10766e-06	4.75235e-05	3.40806e-05	3.9728e-05	4.80652e-05	2.70255e-05	2.02963e-06	2.97271e-05	4.45782e-06
Hesperidin	C28H34O15	610.19	flavonoids	609	300.8	-	6.65	3.63941e-07	3.48656e-07	3.34883e-05	3.89662e-07	3.64534e-07	1.01562e-05	6.59012e-05	0.00010378	0.000144246	3.58566e-07	3.50893e-07	3.74939e-07
Neohesperidin	C28H34O15	610.19	flavonoids	609	300.8	-	6.83	3.63941e-07	3.48656e-07	3.34883e-05	3.89662e-07	3.64534e-07	8.7795e-06	6.59012e-05	0.00010378	0.000235762	3.58566e-07	3.50893e-07	3.74939e-07
Myricitrin	C21H20O12	464.096	flavonoids	463.4	315.8	-	5.97	0.000337132	3.48656e-07	6.34531e-05	0.000455007	0.000395429	0.000302937	0.000584794	0.000467634	3.91457e-07	6.83579e-05	0.000375364	0.00037536
Quercetin	C15H10O7	302.043	flavonoids	300.9	272.9	-	8.07	4.23121e-06	3.88996e-06	3.76703e-07	4.46531e-06	1.55418e-05	2.49081e-05	4.82206e-05	2.67528e-05	1.34176e-05	4.99228e-06	1.20207e-05	1.01254e-05
Quercitrin	C21H20O11	448.101	flavonoids	446.9	300.8	-	6.59	0.00910972	0.00932159	0.0098182	0.00890171	0.00736118	0.00872422	0.0131217	0.0158801	0.0153055	0.00770199	0.0114975	0.00744414
Spinosin	C28H32O15	608.174	flavonoids	607.5	606.8	-	5.79	0.000126426	6.89485e-05	8.79928e-05	0.000143846	0.000108776	0.000101492	0.000113616	0.000128062	7.55104e-05	8.41539e-05	6.89886e-05	7.79553e-05
(±)-Jasmonic acid	C12H18O3	210.126	phytohormone	209	59	-	8.94	5.57177e-05	6.75165e-05	4.44457e-05	0.000379773	0.000132512	0.000143367	9.78939e-05	6.52201e-05	6.52916e-05	5.40737e-05	0.000105935	4.67831e-05
N-((-)-jasmonoyl)-S-isoleucine	C18H29NO4	323.21	phytohormone	322	130	-	10.41	8.27627e-05	9.99236e-05	7.62908e-05	0.000281431	0.000126309	0.000107944	3.08131e-05	3.34605e-05	4.53583e-05	3.20871e-05	6.00125e-05	3.18453e-05
Protocatechuic acid;protocatechuic acid	C7H6O4	154.027	Phenols;flavonoids	153.05	108.95	-	3.43	0.000274772	0.000283559	0.000317658	0.000128643	7.34592e-05	0.0010761	0.000847582	0.000623256	0.000666477	4.26471e-05	0.000405553	5.84397e-05
1-Aminocyclopropanecarboxylic acid	C4H7NO2	101.048	phytohormone	102	56	+	0.7	0.00179944	0.00118463	0.00119019	0.00120872	0.00143438	0.00186933	0.0016201	0.00126037	0.00187773	0.00105398	0.00104921	0.00139813
4-Aminobutyric acid	C4H9NO2	103.063	amino acids	104.1	87.1	+	0.66	0.000261868	0.000155573	0.000186796	0.000467276	0.000515085	0.000482258	0.000488549	0.000405189	0.00034415	0.000526167	0.000643276	0.000757814
Methyl jasmonate	C13H20O3	224.141	phytohormone	225	151	+	11.3	3.75718e-05	4.65833e-05	0.00012091	2.9333e-05	4.16429e-05	7.19573e-05	7.1884e-05	4.65892e-05	4.21372e-05	5.71889e-05	5.81479e-05	4.13686e-05
Galangin	C15H10O5	270.053	flavonoids	271.2	196.9	+	11.14	7.74426e-05	2.77957e-05	3.54163e-05	1.3379e-05	2.10384e-05	2.24041e-05	4.76318e-05	1.20275e-05	3.60494e-05	4.29565e-05	2.72191e-05	5.82915e-05
Chrysin	C15H10O4	254.058	flavonoids	255.2	152.8	+	10.94	0.000173703	0.000146534	9.90149e-05	0.000182033	0.000138823	7.52478e-06	0.000175378	2.6599e-05	3.22946e-05	1.6378e-05	0.00017658	0.000173098
Indole-3-carboxaldehyde	C9H7NO	145.053	phytohormone	146	118	+	6.73	0.000457552	0.000426658	0.000421003	0.000372838	0.000221792	0.000340263	0.000149273	0.000261794	0.000274946	0.000205825	0.000159305	0.000270062
Hyperoside	C21H20O12	464.096	flavonoids	465.4	302.8	+	6.99	0.000694567	0.000280511	0.000426103	0.000908273	0.000533038	0.000563529	0.00112225	0.000221099	0.000395201	0.000630187	0.000330558	0.000170874
Isoquercitrin	C21H20O12	464.096	flavonoids	465.4	302.8	+	6.06	0.0164765	0.0478418	0.0428837	0.0286635	0.0162476	0.0249911	0.0176104	0.0274435	0.0292659	0.0210107	0.0434338	0.012128
Indole-3-acetic acid	C10H9NO2	175.063	phytohormone	176	130	+	7.14	5.19518e-05	7.40359e-05	4.92746e-05	0.000101151	5.09961e-05	7.34059e-05	8.07738e-05	3.73902e-05	6.70694e-05	8.7468e-05	3.49824e-05	6.61689e-05
DL-Dihydrozeatin	C10H15N5O	221.128	phytohormone	222	136	+	3.52	8.10803e-05	0.000177237	9.29815e-05	4.7875e-05	4.13095e-05	5.99813e-05	3.8924e-05	2.98042e-05	8.30831e-05	9.64745e-05	5.50662e-05	6.67665e-05
L-Epicatechin	C15H14O6	290.079	flavonoids	291.3	164.9	+	5.08	0.0637259	0.0459414	0.0448977	0.0354332	0.0417778	0.0393469	0.0606067	0.053371	0.0452734	0.0381696	0.0554168	0.03657
L-Tyrosine	C9H11NO3	181.074	amino acids	182.1	136.1	+	1.93	0.00462571	0.00370462	0.00461876	0.00193437	0.00157913	0.00232937	0.00834232	0.00736998	0.00783196	0.00394317	0.00318526	0.00338536
Vitexin	C21H20O10	432.106	flavonoids	433.4	414.9	+	5.92	2.05438e-05	1.05999e-05	8.03992e-05	1.20032e-05	9.11884e-05	9.3968e-05	0.000236468	4.39791e-05	0.000146528	2.6488e-06	8.66372e-05	6.25692e-05
1-Methy-L-histidine	C7H11N3O2	169.085	amino acids	170.1	124	+	0.61	8.24252e-05	8.98063e-05	0.000230682	7.69165e-05	6.32431e-05	0.000126462	9.12361e-05	0.00016286	0.000346528	6.30823e-05	7.39971e-05	0.000137662
3-Methy-L-histidine	C7H11N3O2	169.085	amino acids	170.1	96.1	+	0.61	0.000910602	0.000305645	0.000510089	0.000203745	0.000266491	0.000258876	0.000334226	0.000237436	0.000368066	0.000415267	0.000321627	0.000193018
3-Indolebutyric acid	C12H13NO2	203.095	phytohormone	204	186	+	9	3.81679e-05	2.45727e-05	5.34413e-05	4.0461e-05	3.21029e-05	2.63583e-05	3.58589e-05	2.12857e-05	1.2982e-05	2.67843e-05	4.522e-05	6.23385e-05
trans-Zeatin	C10H13N5O	219.112	phytohormone	220	136	+	3.41	1.59169e-05	1.58075e-05	1.93681e-05	7.29381e-05	1.7318e-05	8.1595e-05	2.34494e-05	2.17701e-05	2.57305e-05	3.22676e-05	1.8464e-05	1.29222e-05
cis-Zeatin	C10H13N5O	219.112	phytohormone	220	136	+	3.6	1.47563e-05	1.06925e-05	1.70596e-05	2.21672e-05	1.9225e-05	8.1595e-05	1.0047e-05	9.18628e-06	2.45899e-05	1.65327e-05	1.90781e-05	1.79773e-05
N6-isopentenyladenosine	C15H21N5O4	335.159	phytohormone	336	204	+	6.1	2.29673e-06	4.99611e-06	3.76703e-07	9.51486e-06	3.64534e-07	3.81857e-07	4.99561e-06	3.74991e-07	3.91457e-07	1.37905e-05	1.09594e-05	3.74939e-07
trans-Zeatin-riboside	C15H21N5O5	351.154	phytohormone	352	220	+	4.31	6.12515e-06	1.38867e-05	6.21209e-06	4.23425e-05	7.02652e-05	2.53642e-05	3.04512e-05	1.53541e-05	3.90073e-05	7.97089e-05	0.000379884	0.000111132
isoliquiritigenin	C15H12O4	256.074	flavonoids	256.9	211	+	9.73	1.52196e-05	2.2344e-05	2.87984e-05	2.11648e-05	3.0082e-05	1.89815e-05	3.79757e-05	2.48627e-05	3.14944e-05	2.90141e-05	1.80706e-05	2.16547e-05
Tectochrysin	C16H12O4	268.074	flavonoids	269	253.9	+	11.8	0.000331762	0.000332615	0.000709379	0.000394018	0.000463747	0.000667981	0.000478221	0.000329062	0.000574788	0.000556658	0.000356625	0.000544013
Chalconaringenin	C15H12O5	272.068	flavonoids	272.9	152.9	+	8.78	0.000148562	0.000266845	9.09449e-05	0.000362018	0.000147671	0.000147728	0.000130579	0.000302135	0.000179788	7.01127e-05	8.24953e-05	1.36041e-05
Naringenin	C15H12O5	272.068	flavonoids	273.3	152.8	+	8.86	0.000148562	8.26623e-05	8.23339e-05	0.000251791	0.000216131	0.000128054	0.000130579	0.00010183	9.35089e-05	1.60321e-05	9.01332e-05	6.96292e-05
Eriodictyol	C15H12O6	288.063	flavonoids	288.9	163	+	7.9	0.000344523	0.00017722	0.000304087	7.70433e-05	7.0775e-05	0.000243116	0.000331883	0.000118196	0.000290153	0.000152147	0.000235575	7.75719e-05
Cianidanol	C15H14O6	290.079	flavonoids	290.9	165	+	4.5	0.0240051	0.0180169	0.0198525	0.0168133	0.0193609	0.0150455	0.0286303	0.0174418	0.0180966	0.0185522	0.0196459	0.0141363
Taxifolin	C15H12O7	304.058	flavonoids	304.8	286.8	+	6.28	0.00294566	0.00443538	0.00329124	0.00357131	0.00354398	0.00598718	0.00619014	0.00362813	0.00153127	0.00337998	0.00294485	0.00301625
(-)-Epigallocatechin	C15H14O7	306.074	flavonoids	306.9	180.9	+	4.12	0.000926692	5.70602e-05	0.0014199	3.73849e-05	0.000391803	0.000406637	3.56447e-05	7.40197e-05	0.000872547	0.000545651	0.000904125	0.000639178
Gallocatechin	C15H14O7	306.074	flavonoids	306.9	180.9	+	3.36	0.00012182	3.84655e-06	1.42927e-05	5.93362e-05	1.21433e-05	5.35716e-05	4.69039e-06	9.61303e-05	8.35612e-06	1.4682e-05	1.39173e-05	2.33454e-05
Myricetin	C15H10O8	318.038	flavonoids	318.9	272.9	+	7.05	1.94128e-05	6.90553e-06	9.25603e-06	4.03668e-06	6.33976e-06	1.93742e-05	2.10416e-05	3.72566e-06	3.8664e-06	3.64953e-06	7.38225e-06	7.36042e-06
Daidzin	C21H20O9	416.111	flavonoids	416.9	255	+	5.45	4.48441e-05	9.27192e-05	8.39857e-05	5.13438e-05	1.63436e-05	6.29392e-05	3.27939e-05	4.75139e-05	7.82931e-05	3.18649e-05	3.4202e-05	3.19595e-06
Glycitin	C22H22O10	446.121	flavonoids	447.4	284.9	+	5.57	5.28431e-05	2.43003e-05	3.30716e-05	1.745e-05	7.06174e-05	5.7471e-05	0.00010609	3.38275e-05	4.15578e-05	3.75802e-05	2.88453e-05	8.06074e-05
Astragalin	C21H20O11	448.101	flavonoids	449	286.9	+	6.52	0.00130387	0.00211333	0.00166134	0.00164433	0.000957727	0.00132161	0.00419311	0.00259985	0.00323444	0.0023801	0.00352053	0.00203172
Cynaroside	C21H20O11	448.101	flavonoids	449	286.9	+	6.1	0.0140337	0.00935453	0.00964438	0.00857387	0.00755296	0.00666024	0.0104597	0.0159957	0.010566	0.00784505	0.0107857	0.00891914
Homoorientin	C21H20O11	448.101	flavonoids	449	430.9	+	5.43	2.65507e-05	5.72394e-06	7.28164e-05	0.000124308	0.000153501	0.00021161	0.000126585	1.5022e-05	0.000182058	7.15156e-05	0.000134036	2.13574e-05
Amentoflavone	C30H18O10	538.09	flavonoids	539	402.9	+	9.78	3.63941e-07	2.49709e-05	7.90296e-06	2.93946e-06	3.64534e-07	7.6223e-06	5.21522e-06	3.74991e-07	6.20465e-06	1.10316e-05	3.34838e-06	4.40514e-06
Apiin	C26H28O14	564.148	flavonoids	565.5	432.9	+	6.46	2.19163e-05	2.71656e-05	1.90559e-05	1.37462e-05	2.14618e-05	4.16357e-05	1.70948e-05	3.74991e-07	3.91457e-07	2.00586e-05	3.50893e-07	2.813e-05
Schaftoside	C26H28O14	564.148	flavonoids	565.5	546.9	+	6.35	8.95265e-06	2.61391e-05	1.7503e-05	5.13544e-05	3.30768e-05	3.87918e-05	9.00123e-05	3.5281e-05	4.72051e-05	2.83353e-05	3.67033e-05	9.84693e-06
Procyanidin B2	C30H26O12	578.142	flavonoids	579	427	+	4.78	0.284927	0.248412	0.256498	0.28585	0.294163	0.262484	0.329606	0.308035	0.359867	0.22232	0.276002	0.20198
Rhoifolin	C27H30O14	578.164	flavonoids	579	433	+	6.5	9.50405e-05	9.35774e-05	9.68243e-05	0.000136871	3.39526e-05	0.000123975	0.000256354	0.000185686	0.000125233	6.08237e-05	0.000110661	9.0284e-05
Vitexin rhamnoside	C27H30O14	578.164	flavonoids	579.5	432.8	+	6.78	1.27514e-05	3.48656e-07	3.76703e-07	3.89662e-07	3.64534e-07	1.03546e-05	4.84671e-05	3.74991e-07	3.91457e-07	3.58566e-07	2.44297e-06	2.26232e-05
Tiliroside	C30H26O13	594.137	flavonoids	595	308.8	+	7.92	3.2376e-05	3.88988e-05	0.000110514	0.000113275	5.72614e-05	5.76207e-05	9.83348e-05	3.93831e-05	4.22176e-05	9.34076e-05	3.62023e-05	8.13641e-05
Kaempferol-3-O-rutinoside	C27H30O15	594.159	flavonoids	595	449	+	6.29	2.16107e-05	1.42325e-05	3.70606e-05	5.11295e-05	7.30755e-06	2.63907e-06	2.16625e-05	2.61165e-06	6.51702e-06	1.19168e-05	2.2961e-05	1.47484e-05
Diosmin	C28H32O15	608.174	flavonoids	609.1	463	+	6.59	3.05761e-05	3.48656e-07	3.76703e-07	2.86926e-06	3.64534e-07	9.61131e-05	9.25902e-05	1.12816e-05	0.00784998	2.61682e-05	1.29386e-05	3.74939e-07
Rutin	C27H30O16	610.153	flavonoids	611	465	+	5.85	0.000164744	0.000206894	0.000198793	0.000130924	0.000115084	0.000175465	0.000287258	0.000362499	0.000227339	8.22304e-05	0.000269752	8.06696e-05
Puerarin	C21H20O9	416.111	flavonoids	417.4	416.8	+	4.89	0.000806607	0.000319173	0.0010063	0.00103257	0.0012683	0.00109419	0.00115598	0.0016657	0.000992744	0.000986663	0.000754682	0.000798801
Isorhamnetin	C16H12O7	316.058	flavonoids	317.1	302.1	+	9.23	5.88508e-06	5.64939e-06	4.68264e-06	5.39454e-06	1.57422e-06	1.17185e-05	5.50137e-06	7.96265e-06	4.76338e-06	1.42687e-05	3.00379e-05	7.94095e-06
beta-Alanine	C3H7NO2	89.0477	amino acids	90.1	72.1	+	0.64	0.000535538	0.000268087	0.000610736	0.000176357	0.000125099	0.000175725	0.000126648	0.000224973	0.000393741	0.000871632	0.000127761	0.000907422
L-Valine	C5H11NO2	117.079	Amino acid and derivatives;amino acids	118.1	72.1	+	0.93	0.00498154	0.00284334	0.00546634	0.00598667	0.00650096	0.00631528	0.00659374	0.00673028	0.00583931	0.00347481	0.00373898	0.00912861
L-Threonine	C4H9NO3	119.058	Amino acid and derivatives;amino acids	120.1	56.1	+	0.64	0.012194	0.00687543	0.0107991	0.00922168	0.00952383	0.012235	0.0107885	0.00964031	0.0103153	0.00700776	0.00663834	0.0105258
Proline;L-Proline	C5H9NO2	115.063	Amino acid and derivatives;amino acids	116.1	70.1	+	0.73	0.00606022	0.004684	0.00590829	0.00661054	0.00712315	0.00737089	0.00770527	0.00204633	0.00740051	0.00635962	0.00605245	0.00970918
L-Serine	C3H7NO3	105.043	Amino acid and derivatives;amino acids	106	60	+	0.62	0.0006826	0.00117916	0.00124001	0.00169259	0.00214677	0.00235443	0.00331585	0.00143496	0.00159476	0.00167245	0.00205952	0.00292051
Methyl (indol-3-yl)acetate;Methyl 3-indolylacetate	C11H11NO2	189.079	Alkaloids;phytohormone	190.05	130.05	+	9.48	3.71816e-05	2.24247e-05	1.08218e-05	1.0872e-05	1.38124e-05	1.49891e-05	2.99081e-05	1.81195e-05	9.79647e-06	1.984e-05	8.02837e-06	1.27864e-05
L-Arginine	C6H14N4O2	174.112	Amino acid and derivatives;amino acids	175.1	70.05	+	0.6	0.00449603	0.00235011	0.00269854	0.00552705	0.00456976	0.00614534	0.00570253	0.00630803	0.0043261	0.00371484	0.00369659	0.00607307
L-Asparagine	C4H8N2O3	132.053	Amino acid and derivatives;amino acids	133.1	74	+	0.64	0.00422302	0.00417899	0.00694625	0.00433461	0.00313356	0.00358541	0.00562169	0.00440193	0.00323668	0.00522844	0.004643	0.00404487
L-Ornithine	C5H12N2O2	132.09	Amino acid and derivatives;amino acids	133.1	70.1	+	0.55	0.000840159	3.01214e-06	2.18828e-06	0.000897912	0.000956214	0.000859104	0.00136283	0.00132115	0.000885904	0.00104987	6.96767e-06	0.00081036
L-Aspartic acid	C4H7NO4	133.038	Amino acid and derivatives;amino acids	134	74	+	0.63	0.00352156	0.00219836	0.00340711	0.00409219	0.00416105	0.00420777	0.00478963	0.00390701	0.00498549	0.00467793	0.0041648	0.0053022
L-Glutamic acid	C5H9NO4	147.053	Amino acid and derivatives;amino acids	148.1	84	+	0.66	0.0335293	0.023441	0.0285842	0.0277724	0.026328	0.0263616	0.0389107	0.0423775	0.0520714	0.0534466	0.0436203	0.032781
L-Histidine	C6H9N3O2	155.069	Amino acid and derivatives;amino acids	156.1	110.1	+	0.59	0.0070529	0.00419503	0.00456468	0.00420765	0.00413336	0.00508392	0.00351689	0.00778468	0.00712145	0.00401344	0.00395785	0.00354262
trans-4-Hydroxy-L-proline;4-Hydroxyproline	C5H9NO3	131.058	Amino acid and derivatives;amino acids	132.1	86.05	+	0.65	0.000292899	0.000349435	0.000356718	0.000246256	0.000366413	0.00014242	0.000802925	0.000264218	0.000347402	0.000422184	0.000450661	0.000586753
L-Methionine	C5H11NO2S	149.051	Amino acid and derivatives;amino acids	150.05	56.1	+	0.94	0.000588811	0.000274861	0.000626276	0.000270419	0.000216008	0.000277028	0.000368598	0.000634443	0.000551677	0.000254349	0.000364351	0.000391142
DL-Alanine;L-Alanine	C3H7NO2	89.0477	Alkaloids;Amino acid and derivatives;amino acids	90.1	44	+	0.64	0.00132413	0.000872668	0.00142825	0.00289066	0.00291481	0.00268053	0.00576501	0.00247181	0.00202369	0.00248164	0.00248829	0.00947377
L-Lysine;L-Glutamine	C6H14N2O2;C5H10N2O3	146.106	Amino acid and derivatives;amino acids	147.1	84.0667	+	0.64	0.109099	0.0660644	0.116416	0.0873277	0.0649862	0.0548684	0.166602	0.0969048	0.12424	0.101135	0.10077	0.145054
L-Phenylalanine;D-(+)-Phenylalanine;DL-Phenylalanine	C9H11NO2	165.079	Amino acid and derivatives;Phenols;amino acids	166.1	120.1	+	2.82	0.0299978	0.0171697	0.0219079	1.42973e-05	0.0144097	0.0221787	0.0233747	0.0252081	0.0315104	0.011609	1.97793e-05	3.55532e-05
3-Hydroxy-3-methylpentane-1,5-dioic acid	C6H10O5	162.053	Amino acid and derivatives	161	57	-	2.32	0.000266638	0.000285132	0.00025894	0.00167467	0.00168034	0.00177386	0.000333023	0.000391803	0.000283463	0.000135321	0.000209093	0.000171224
3-Hydroxycoumarin	C9H6O3	162.032	Coumarins	161	133	-	5.27	6.32901e-05	3.0229e-05	6.69019e-05	3.54892e-05	0.000100346	2.71863e-05	5.1206e-05	6.37157e-05	2.59523e-05	4.92377e-05	5.26603e-05	4.16766e-05
Malic acid	C4H6O5	134.022	Hydroxy acids and derivatives	133	71	-	0.8	0.0250424	0.0271593	0.0331324	0.0313276	0.0223995	0.0229882	0.0303315	0.0361686	0.0285907	0.0408619	0.0282985	0.0290086
L(-)-Malic acid	C4H6O5	134.022	Fatty Acyls	133	71	-	0.77	0.0250424	0.0271593	0.0331324	0.0313276	0.0223995	0.0229882	0.0303315	0.0361686	0.0285907	0.0408619	0.0282985	0.0290086
Phlorizin	C21H24O10	436.137	Chalcones	435.1	273.1	-	6.41	0.000916021	0.000554564	0.00052853	0.00060592	0.000707214	0.000672691	0.000989577	0.000879869	0.000719369	0.000367893	0.000976238	0.000366722
9(S)-HPOT	C18H30O4	310.214	Fatty acyls	309.2	121.1	-	11.13	4.15039e-06	1.45608e-06	1.63497e-06	1.25143e-05	5.08551e-06	4.83952e-06	1.73716e-06	5.08231e-06	8.13313e-07	1.06025e-05	7.35091e-07	3.93703e-06
6-Phosphogluconic acid	C6H13O10P	276.025	Organooxygen compounds	275	97	-	1.04	0.000121702	0.00020752	0.000137358	3.89662e-07	0.000171418	0.000303374	0.000161458	0.000152406	0.000255266	0.000109055	0.000339399	0.000178659
Fumaric acid	C4H4O4	116.011	Organic acids and derivatives	115	71	-	0.53	0.000212086	0.000173673	0.000187869	0.000191271	0.000175971	0.000185385	0.00020745	0.000183237	0.000230164	0.000177531	0.000213984	0.000210788
Maleic acid	C4H4O4	116.011	Carboxylic acids and derivatives	115	71	-	0.93	0.000239561	0.000311774	0.000330913	0.000379866	0.000499902	0.000502285	0.000369276	0.000493342	0.00032188	0.000299726	0.000370321	0.000459251
1H-Indole-3-carboxylic acid;Indole-3-carboxylic	C9H7NO2	161.048	Alkaloids	160	116	-	0.53	2.07054e-05	2.1685e-05	2.12719e-05	2.04136e-05	2.62038e-05	2.27578e-05	2.39473e-05	1.8681e-05	1.9064e-05	3.38182e-05	2.55479e-05	1.99069e-05
Pantothenol	C9H19NO4	205.131	Alcohols and polyols	204.1	71.1	-	1.47	5.55284e-05	5.78359e-05	4.2264e-05	7.05846e-05	4.8474e-05	6.0079e-05	8.99386e-05	6.24366e-05	6.51184e-05	7.50346e-05	5.45384e-05	7.00947e-05
Creatine Phosphate	C4H10N3O5P	211.036	Organic acids	210	79	-	0.68	0.000277427	0.000593302	0.000535574	5.714e-05	7.57919e-05	8.94287e-05	8.53755e-05	0.000108517	0.000286618	0.000301369	0.000142711	0.000174755
4-Nitrophenol	C6H5NO3	139.027	Phenols	138	108	-	7.19	0.000111791	0.000140307	0.000470394	0.000271695	0.000245482	0.000128318	0.000377883	0.000172072	0.000194717	0.000164508	0.000203347	0.000255343
D-(-)-Quinic acid	C7H12O6	192.063	Quinolines and derivatives	191.1	85	-	3.95	0.005246	0.00562168	0.00542224	0.00648624	0.00629746	0.00547138	0.0104063	0.00650558	0.00614573	0.00509349	0.00559234	0.00608596
Picrotoxinin	C15H16O6	292.095	Sesquiterpenoids	291.1	109	-	5.07	0.00126451	0.00112868	0.00136392	0.000961599	0.000933194	0.00111506	0.00130804	0.00145824	0.00132245	0.00106659	0.0012361	0.00117045
Oleaside A	C30H44O7	516.309	Steroids and steroid derivatives	515.3	93	-	0.74	3.63941e-07	2.91221e-05	5.12617e-05	3.78987e-06	2.1494e-05	3.81857e-07	4.10985e-07	7.40327e-05	3.91457e-07	5.2377e-05	4.3964e-05	3.74939e-07
Azelaic Acid	C9H16O4	188.105	Organic acids	187.1	125.1	-	6.81	2.49253e-05	2.12664e-05	2.78885e-05	5.56898e-05	3.32106e-05	4.12029e-05	3.64297e-05	3.57573e-05	2.66054e-06	3.58566e-07	3.88848e-05	4.94321e-05
Raffinose	C18H32O16	504.169	Organooxygen compounds	503.2	89	-	1.31	3.63941e-07	2.24867e-05	1.39666e-05	2.90991e-05	3.64534e-07	7.26164e-06	4.10985e-07	3.44221e-05	1.51594e-05	6.60902e-06	1.85893e-05	3.74939e-07
Pseudolaric Acid B	C23H28O8	432.178	Diterpenoids	431.2	59	-	6.37	3.99745e-05	2.46048e-05	2.41019e-05	5.28604e-06	6.99129e-06	1.46883e-05	1.13529e-05	2.35264e-05	4.05144e-05	1.86706e-05	2.13789e-05	6.77819e-06
D-Sorbitol	C6H14O6	182.079	Alcohols and polyols	181.1	59	-	0.72	0.000852323	0.000955299	0.000800947	0.000996068	0.000687467	0.000828463	0.000471056	0.000475139	0.00053995	0.000413399	0.000394813	0.000315891
Hydroxyphenyllactic acid	C9H10O4	182.058	Phenylpropanoids	181.1	135	-	5.04	2.08853e-05	3.94091e-05	3.41409e-05	3.59103e-05	3.25559e-05	5.58526e-05	4.30113e-05	2.43902e-05	3.66814e-05	3.4055e-05	2.55976e-05	1.21001e-05
Carnosol	C20H26O4	330.183	Diterpenoids	329.2	285.2	-	12.15	3.32659e-05	3.69566e-05	2.07256e-05	4.11101e-05	2.56039e-05	4.12636e-05	2.94822e-05	3.00454e-05	3.35729e-05	5.53339e-05	2.82351e-05	4.63136e-05
O-Phosphorylethanolamine	C2H8NO4P	141.019	Miscellaneous	140	79	-	0.69	0.00148145	0.00134795	0.00152585	0.00344006	0.00349221	0.00397902	0.00204641	0.00211648	0.00138508	0.00302884	0.00258218	0.00249224
myo-Inositol	C6H12O6	180.063	Organooxygen compounds	179.1	87	-	0.72	0.00298	0.00245199	0.00316147	0.00142458	0.00194994	0.00156747	0.00232454	0.00200838	0.00230552	0.00202259	0.00189652	0.00102272
D-Glucose 6-phosphate;Glucose 6-phosphate	C6H13O9P	260.03	Carbohydrates	259	97	-	0.65	0.0242823	0.0226641	0.0181482	0.0144572	0.0161732	0.0184483	0.0214297	0.0204465	0.0207844	0.0144452	0.0176558	0.0137477
D-Fructose 6-phosphate	C6H13O9P	260.03	Carbohydrates	259	97	-	3.23	0.000111656	4.41429e-05	6.13323e-05	3.62781e-05	8.04478e-05	4.08797e-05	4.9399e-05	5.16319e-05	4.23915e-05	3.96166e-05	6.80002e-05	3.54149e-05
Galactose 1-phosphate	C6H13O9P	260.03	Organooxygen compounds	259	79	-	0.65	0.023718	0.0207977	0.0176036	0.0141597	0.0158727	0.0173259	0.0216003	0.0213722	0.0214976	0.0136634	0.0162651	0.0123858
Fructose 1,6-bisphosphate	C6H14O12P2	339.996	Organooxygen compounds	339	97	-	0.76	3.84419e-05	3.04667e-05	2.94749e-05	6.28295e-05	3.38068e-05	4.9292e-05	5.96641e-05	4.8054e-05	6.97047e-05	2.64478e-05	2.89617e-05	1.03062e-05
1D-Myo-inositol 1,4-bisphosphate	C6H14O12P2	339.996	Organooxygen compounds	339	79	-	0.76	3.95098e-05	3.18439e-05	1.05575e-05	6.42695e-05	5.47153e-05	3.68129e-05	7.81473e-05	8.22375e-05	2.91459e-05	3.60669e-05	3.11488e-05	5.93582e-05
3,4-Dihydroxymandelic acid	C8H8O5	184.037	Phenols	183	137	-	14.2	0.000193354	0.000224333	0.000232404	0.000259655	0.000234456	0.00023043	0.000233139	0.00019003	0.000260719	0.000217815	0.000218585	0.000235884
Diacetoxy-6-gingerdiol	C21H32O6	380.22	Phenols	379.2	59	-	4.51	0.000176729	0.000102647	3.94861e-05	0.000156381	8.22004e-05	6.86497e-05	5.4643e-05	7.49925e-05	0.000155993	7.84049e-05	0.000137739	0.000145782
L-Glutamine	C5H10N2O3	146.069	Amino acid and derivatives	145.1	42	-	0.64	0.00655359	0.00412426	0.00680195	0.00309212	0.00208597	0.00231876	0.00676701	0.00627314	0.00725746	0.0046805	0.00463482	0.00576624
Linolenic acid	C18H30O2	278.225	Lipids	277.2	59		12.17	0.000159144	9.71107e-05	7.68988e-05	6.39203e-05	0.000126641	9.76666e-05	4.95172e-05	2.7832e-05	8.37156e-05	0.000137634	4.74819e-05	0.00012037
D-Maltose	C12H22O11	342.116	Carbohydrates	341.1	59	-	0.76	0.00871743	0.00971824	0.0121429	0.00506848	0.00473536	0.00348724	0.00362716	0.0107615	0.00542607	0.00806918	0.0103732	0.00248087
2-Ketobutyric acid	C4H6O3	102.032	Keto acids and derivatives	101	55	-	0.76	0.000296032	0.000162548	0.000179035	3.89662e-07	6.60752e-05	6.66396e-05	0.00012115	0.000143635	0.000147049	3.58566e-07	0.000153784	6.76219e-05
D-Ribose	C5H10O5	150.053	Carbohydrates	149	59	-	0.77	0.00104455	0.000952333	0.000955851	0.000632867	0.000657091	0.000589965	0.000804706	0.000983941	0.00107359	0.000966142	0.000753843	0.000543215
D-Arabinose	C5H10O5	150.053	Miscellaneous	149	59	-	0.75	0.00104455	0.000952333	0.000955851	0.000632867	0.000657091	0.000589965	0.000804706	0.000983941	0.00107359	0.000966142	0.000753843	0.000543215
Tartaric acid	C4H6O6	150.016	Miscellaneous	149	43	-	0.87	0.000165138	0.000185614	0.000207839	5.48725e-05	0.000133273	9.22122e-05	0.000222442	3.74991e-07	0.00018209	1.53706e-05	0.000175854	9.89426e-05
D-tartaric acid;D-Tartaric acid	C4H6O6	150.016	Organic acids and derivatives	149	73	-	0.87	4.00548e-05	3.48656e-07	6.53902e-05	8.12222e-05	9.34713e-05	8.97627e-05	8.61689e-05	5.0302e-05	6.22182e-05	6.24597e-05	5.00431e-05	5.56364e-05
Glutaric acid	C5H8O4	132.042	Organic acids and derivatives	131	87	-	14.07	4.64828e-05	4.45889e-05	8.00001e-05	4.49198e-05	6.66905e-05	6.92009e-05	6.52328e-05	6.39721e-05	4.62498e-05	6.24109e-05	7.33689e-05	6.46961e-05
4-Hydroxybenzoic acid	C7H6O3	138.032	Phenols	137	93	-	1.08	0.000321505	0.000390357	0.000318226	0.000406855	0.000355838	0.000254882	0.000569279	0.000281203	0.000329668	0.00029004	0.000301184	0.000315251
2-(4-Hydroxyphenyl)ethanol	C8H10O2	138.068	Phenols	137.1	93	-	4.15	8.24108e-05	5.56125e-05	8.74901e-05	3.95945e-05	4.84863e-05	3.8717e-05	8.66529e-05	5.45009e-05	3.95687e-05	0.000114886	6.5612e-05	6.72818e-05
Gentisic acid	C7H6O4	154.027	Phenols	153	108	-	3.62	4.02994e-05	4.43884e-05	3.16216e-05	0.000117906	0.000133838	0.00011225	0.000107289	7.32601e-05	4.0462e-05	4.7817e-05	2.94444e-05	3.75803e-05
Shikimic acid	C7H10O5	174.053	Organic acids and derivatives	173	93	-	1.1	0.00146651	0.0014915	0.00113729	0.00167135	0.00165863	0.00131137	0.0025132	0.00134832	0.00160951	0.0014045	0.00135848	0.0015881
Gluconolactone	C6H10O6	178.048	Carbohydrates	177	59	-	0.68	0.000243319	0.000281851	0.000346097	0.000203443	0.000289365	0.00028395	0.00029673	0.00040728	0.000268455	0.000274398	0.00033256	7.04873e-05
Catechin	C15H14O6	290.079	Flavonoids	289.1	109	-	6.05	0.000137595	0.000109055	9.82521e-05	4.29055e-05	8.94309e-05	0.000121938	0.000112126	0.000161232	0.000163471	6.94988e-05	7.07963e-05	5.62253e-05
Argininosuccinate	C10H18N4O6	290.123	Organic acids	289.1	131.1	-	4.49	0.000119596	0.000162678	0.000164384	0.000100555	0.000101338	6.17316e-05	0.000137797	0.000120285	0.000115571	9.72306e-05	0.000132977	5.51913e-05
1-Dehydro-6-gingerdione	C17H22O4	290.152	Phenols	289.1	134	-	4.97	0.000664162	0.000398077	0.000489112	0.000323335	0.000402223	0.00044089	0.00060375	0.000596009	0.000613193	0.000379404	0.000467446	0.000482724
Tricetin	C15H10O7	302.043	Flavonoids	301	151	-	8.05	7.55203e-05	6.26801e-05	7.61002e-05	0.000115027	0.000208496	0.00028407	0.000449551	0.000370144	0.000232104	5.15337e-05	0.00020362	0.000126818
Gluconic acid	C6H12O7	196.058	Carbohydrates	195.1	75	-	0.69	0.0193332	0.0124457	0.0176385	0.0155751	0.0137108	0.0140794	0.0167842	0.0205312	0.025925	0.0141201	0.0187763	0.00811157
Ethyl orsellinate	C10H12O4	196.074	Phenols	195.1	149	-	14.11	0.000534754	0.000270592	0.000463435	0.000221205	0.000139039	0.000280411	0.000637317	0.000306014	0.000410727	0.000520215	0.000458579	0.000392741
Cytidine 5'-monophosphate (Cytidylic acid)	C9H14N3O8P	323.052	Nucleotide and its derivates	322	79	-	0.69	3.63941e-07	3.48656e-07	5.13482e-05	8.03295e-05	2.97106e-05	3.81857e-07	4.10985e-07	5.92324e-05	3.91457e-07	3.58566e-07	3.50893e-07	3.74939e-07
Uridine 5'-monophosphate	C9H13N2O9P	324.036	Nucleotide and its derivates	323	79	-	1.39	7.41935e-05	3.51865e-05	5.30366e-05	9.13506e-05	2.99964e-05	6.87178e-05	0.000156821	3.11405e-05	8.44038e-05	3.17279e-05	5.74198e-05	4.73005e-05
Tiglic acid	C5H8O2	100.052	Miscellaneous	99	82	-	1.11	0.00118062	0.000553417	0.000796783	0.00120485	0.00114485	0.000996673	0.00191039	0.00226271	0.00172145	0.00100369	0.00160585	0.00147584
Uridine 5'-diphospho-D-glucose;UDP-D-galactose;Uridine diphosphategalactose	C15H24N2O17P2	566.055	Nucleotide and its derivates;Pyrimidine nucleotides	565	323	-	0.71	0.0253163	0.0190387	0.0186139	0.0111038	0.0110876	0.0117529	0.0232004	0.0161724	0.0153084	0.00956084	0.0171042	0.00794475
D-glucoronic acid;D-Galacturonic acid	C6H10O7	194.043	Carbohydrates;Organic acids	193	59	-	0.71	0.00369982	0.00219333	0.00311481	0.00146005	0.00213401	0.00200897	0.00452641	0.00363376	0.00392258	0.0023586	0.00255986	0.00218974
Tropic acid;L-3-Phenyllactic acid	C9H10O3	166.063	Phenols;Phenylpropanoic acids	165.1	103.1	-	6.87	0.000187066	0.000146827	0.000156124	0.000133236	0.000130404	0.000150742	0.0001645	0.0001852	0.000179771	0.000154615	0.000226628	7.09988e-06
Anthranilic acid	C7H7NO2	137.048	Benzoic acid derivatives	138.1	120	+	2.88	1.58322e-05	1.12764e-05	3.78881e-05	7.66839e-06	9.66856e-06	1.70696e-05	5.85654e-06	5.12441e-05	4.11704e-05	3.91101e-05	1.83806e-05	1.44144e-05
p-Aminobenzoate	C7H7NO2	137.048	Benzoic acid derivatives	138.1	77	+	0.74	4.5122e-05	4.02695e-05	3.34217e-05	3.36934e-05	4.84409e-05	5.13839e-05	3.37054e-05	1.99476e-05	2.99978e-05	3.35594e-05	7.68488e-05	3.29437e-05
Betaine aldehyde	C5H11NO	101.084	Organonitrogen compounds	102.1	58.1	+	0.75	9.64846e-05	9.62775e-05	0.000184434	0.000262847	0.000327608	0.000141803	0.000110342	7.55326e-05	5.36671e-05	0.000104457	0.000111552	0.00012416
Trimethoprim	C14H18N4O3	290.138	Phenol ethers	291.1	123.1	+	5.08	0.297152	0.179319	0.235227	0.143194	0.219207	0.165216	0.256298	0.240305	0.249521	0.195999	0.257092	0.148242
Epitulipinolide	C17H22O4	290.152	Sesquiterpenoids	291.2	231.1	+	5.07	0.000340344	0.000314559	0.000238204	0.000216803	0.000349657	0.0002409	0.00044949	0.000323206	0.000424948	0.000242053	0.000394695	0.000362615
Luteolin	C15H10O6	286.048	Flavonoids	287.1	153	+	8.18	2.16769e-05	6.39881e-05	2.31596e-05	4.84672e-05	6.23899e-05	3.13701e-05	4.10985e-07	5.25696e-06	5.0335e-05	7.03308e-06	6.46316e-06	2.72895e-05
Isosakuranetin	C16H14O5	286.084	Flavonoids	287.1	153	+	6.53	7.03882e-05	1.6969e-05	2.1546e-05	9.1425e-06	4.89757e-05	1.60496e-05	4.10558e-05	2.57452e-05	3.27184e-05	2.99468e-05	7.29263e-05	6.65682e-05
Cyanidin	C15H10O6	286.048	Flavonoids	287.1	137	+	5.9	0.000180394	4.66009e-05	0.000101069	0.000172609	0.00011563	0.000115204	0.000135957	0.000310405	0.000147118	4.97582e-05	0.000129986	0.00021602
Brazilin	C16H14O5	286.084	Flavonoids	287.1	121	+	6.2	0.00030363	0.000250501	0.000298672	0.000114208	0.000196175	0.000272484	0.000211181	0.000171372	0.000227177	0.000279851	0.000318296	6.47133e-05
2',3,5,7-Tetrahydroxyflavone	C15H10O6	286.048	Flavonoids	287.1	121	+	6.53	6.55657e-05	6.1807e-05	0.000106803	5.93849e-05	0.000155527	0.000124309	0.000125368	0.000106243	0.000163128	9.79091e-05	0.0001954	0.000116088
Orobol (5,7,3',4'-tetrahydroxyisoflavone)	C15H10O6	286.048	Flavonoids	287.1	269	+	7.9	1.25233e-05	2.6074e-06	1.09848e-05	7.78808e-06	1.12041e-05	1.33404e-05	4.80328e-06	6.84041e-06	9.5637e-06	1.01957e-05	5.18376e-06	2.86695e-05
Scutellarein	C15H10O6	286.048	Flavonoids	287.1	269	+	8.12	7.23364e-06	1.5043e-05	5.43792e-06	9.32732e-06	6.86159e-06	1.82413e-05	3.49728e-06	2.84403e-06	1.22277e-05	1.47242e-06	4.86384e-06	7.9784e-06
Sakuranetin	C16H14O5	286.084	Flavonoids	287.1	105	+	9.94	5.48694e-06	6.36485e-06	6.58831e-06	5.9834e-06	9.88996e-06	8.96536e-06	8.82447e-06	3.90633e-06	9.79764e-06	1.24934e-05	1.19015e-05	9.02313e-06
4-Hydroxyphenyl-2-propionic acid	C9H10O3	166.063	Phenylpropanoic acids	167.1	121.1	+	10.09	8.26214e-05	2.59293e-05	2.83032e-05	3.19666e-05	5.98392e-05	3.14302e-05	3.01446e-05	3.75526e-05	2.32405e-05	2.95119e-05	3.73843e-05	2.57699e-05
L-3-Phenyllactic acid	C9H10O3	166.063	Phenylpropanoic acids	167.1	91.1	+	10.1	0.000135649	2.78534e-05	5.86867e-05	3.08415e-05	7.31168e-05	7.69923e-05	2.57585e-05	0.000130269	8.79168e-05	3.85968e-05	4.336e-05	6.56842e-05
Cytosine	C4H5N3O	111.043	Nucleotide and its derivates	112.1	95	+	0.63	0.000525428	0.000227816	0.000530068	0.000679941	2.44438e-05	0.000591351	0.000418227	0.000697467	9.71367e-06	2.23499e-06	1.09158e-05	0.000478547
Pyrrole-2-carboxylic acid	C5H5NO2	111.032	Amino acid and derivatives	112	68	+	2.29	4.91446e-06	1.46071e-05	8.4385e-06	2.64343e-05	9.18094e-06	7.13336e-06	1.91761e-05	1.09164e-05	1.94772e-05	2.28022e-05	4.36345e-06	1.81006e-05
Indole	C8H7N	117.058	Alkaloids	118.1	91.1	+	3.82	0.0158164	0.0136116	0.0161407	0.0158278	1.57833e-05	0.0160925	0.0194093	0.0159199	0.0176397	0.0136513	0.0161678	0.0158664
DL-Norvaline	C5H11NO2	117.079	Amino acid and derivatives	118.1	72.1	+	1.05	0.00459346	0.00395141	0.00587772	0.00484047	0.00584669	0.00444355	0.0068346	0.00426129	0.00666078	0.00377705	0.00433857	0.00997757
5-Aminovaleric acid	C5H11NO2	117.079	Amino acid and derivatives	118.1	55.1	+	1.11	0.0102413	0.00629053	0.0104627	0.0113999	0.0128823	0.0127117	0.0139003	0.0132574	0.0107403	0.00637442	0.00891192	0.0182053
Guanidineacetic acid	C3H7N3O2	117.054	Amino acid and derivatives	118.1	43	+	1.11	0.000131726	0.000117115	0.000212639	0.000319727	0.000112053	0.000121124	0.000258316	0.000288379	0.000279559	0.000183383	0.000112676	0.000208415
Aminomalonic acid	C3H5NO4	119.022	Organic acids	120	74	+	0.65	0.00187177	0.000980685	0.00152414	0.00179271	0.00167176	0.00236094	0.00170992	0.00153602	0.00206186	0.00117432	0.00104908	0.00171814
D-Proline	C5H9NO2	115.063	Carboxylic acids and derivatives	116.1	70.1	+	0.76	0.00606022	0.004684	0.00590829	0.00661054	0.00712315	0.00737089	0.00770527	0.00706761	0.00740051	0.00635962	0.00605245	0.00970918
Maltol	C6H6O3	126.032	Flavonoids	127	43	+	0.9	0.0142657	0.0118422	0.0130812	0.00527912	0.00838223	0.00773071	0.0110497	0.0120476	0.0122847	0.00953135	0.00950803	0.00600229
5-Hydroxymethylfurfural	C6H6O3	126.032	Carbonyl compounds	127	53	+	2.95	0.000157299	0.000158205	0.00014192	7.39682e-05	0.000172846	0.000346542	0.00108473	0.000125932	8.69013e-05	6.98795e-05	0.000435548	0.000182859
2-Hydroxyethanesulfonate	C2H6O4S	125.999	Organic acids	127	109	+	0.76	0.000462862	0.000682845	0.00083695	0.000578925	0.000347892	0.000692966	0.00079809	0.000551713	0.000531424	0.000475476	0.000732449	0.00016733
D-alpha-Aminobutyric acid	C4H9NO2	103.063	Carboxylic acids and derivatives	104.1	58.1	+	0.65	0.0412088	0.0484356	0.0430807	0.0636271	0.0482185	0.0518603	0.0625011	0.070382	0.058003	0.0754201	0.0937329	0.0770699
2-Aminoisobutyric acid	C4H9NO2	103.063	Amino acid and derivatives	104.1	58.1	+	0.98	0.00350492	0.0033444	0.00467841	0.00618712	0.00450095	0.00428528	0.00486562	0.00563165	0.00517787	0.00798078	0.0084709	0.00552874
O-Acetylethanolamine	C4H9NO2	103.063	Alkaloids	104.1	44	+	0.67	0.0151488	0.0153998	0.0184633	0.0207789	0.019071	0.0155562	0.0241999	0.0232481	0.0164849	0.0330801	0.0238395	0.0207561
Carbendazim	C9H9N3O2	191.069	Benzimidazoles	192.1	160.1	+	4.1	0.000125576	1.9512e-05	3.26622e-05	6.60273e-05	4.08272e-05	3.71527e-05	2.79526e-05	3.91084e-05	5.40882e-05	5.41704e-05	2.12856e-05	2.1838e-05
5-Phenyl-1,3-oxazinane-2,4-dione	C10H9NO3	191.058	Benzene and substituted derivatives	192.1	103.1	+	2.8	3.89886e-05	8.34464e-06	1.21489e-05	1.47071e-05	9.15638e-05	2.55889e-05	1.4748e-05	2.31675e-05	1.19368e-05	3.88559e-05	1.60301e-05	4.05867e-05
Urocanic acid	C6H6N2O2	138.043	Azoles	139.1	93	+	4.21	0.000117943	8.19087e-05	7.2623e-05	0.000149677	8.41689e-05	0.000264273	0.000202515	7.66622e-05	0.000144105	0.000104685	0.000107856	0.000101248
3-Hydroxybenzoic acid	C7H6O3	138.032	Phenols	139	121	+	8.39	3.66796e-05	5.31634e-05	2.94212e-05	5.35983e-05	4.98545e-05	6.97357e-05	6.63467e-05	4.56458e-05	6.48828e-05	4.2583e-05	4.46319e-05	4.6588e-05
2,5-Dihydroxybenzaldehyde	C7H6O3	138.032	Phenols	139	65	+	5.09	0.0134805	0.0108074	0.0123194	0.0104939	0.015031	0.0126319	0.0217247	0.015607	0.0150487	0.0117017	0.0183311	0.013244
3-Ethyl-1,2-benzenediol	C8H10O2	138.068	Phenols	139.1	79.1	+	0.74	0.000138995	7.17e-05	8.38762e-05	6.53193e-05	7.40748e-05	0.000108161	0.000125734	9.24769e-05	4.80569e-05	5.64926e-05	5.82139e-05	7.92386e-05
Styrene-cis-2,3-dihydrodiol	C8H10O2	138.068		139.1	39	+	5.12	0.00335202	0.00257564	0.00343574	0.0023129	0.00270277	0.00211846	0.00339135	0.00240495	0.00320642	0.00207616	0.00289772	0.00227338
Sesamol	C7H6O3	138.032	Phenols	139	111	+	3.34	2.19772e-05	3.32364e-05	4.46688e-05	2.15217e-05	1.56512e-05	4.27978e-05	2.39706e-05	6.00599e-05	1.43335e-05	6.30337e-05	2.58556e-05	2.55019e-05
1,2-Dimethoxybenzene	C8H10O2	138.068	Phenols	139.1	51	+	0.76	0.000351802	0.000286465	0.000297266	0.00027833	0.000226152	0.000299139	0.000664096	0.000422573	0.000477047	0.000282874	0.00045266	0.000336926
D-Serine	C3H7NO3	105.043	Alkaloids	106	60	+	0.66	0.0006826	0.00117916	0.00124001	0.00169259	0.00214677	0.00235443	0.00331585	0.00143496	0.00159476	0.00167245	0.00205952	0.00292051
Diethanolamine	C4H11NO2	105.079	Alkaloids	106.1	45	+	1.05	8.1642e-06	1.91966e-05	1.09055e-05	8.58486e-05	1.38586e-05	1.48631e-05	1.41558e-05	1.7815e-05	6.76551e-06	8.20246e-06	2.76767e-05	8.38922e-06
Venlafaxine	C17H27NO2	277.204	Phenol ethers	278.2	58.1	+	13.73	9.26455e-06	6.3254e-06	1.42356e-05	3.64927e-06	5.80381e-06	4.53646e-06	4.9701e-06	5.82465e-06	1.08499e-05	1.17712e-05	6.64052e-06	2.83877e-06
Vidarabine	C10H13N5O4	267.097	Purine nucleosides	268.1	136.1	+	2.28	0.0536343	0.0366452	0.0355231	0.0849377	0.0589531	0.0629722	0.105065	0.0645137	0.0985244	0.0368169	0.0619598	0.0491233
Adenosine	C10H13N5O4	267.097	Nucleotide and its derivates	268.1	136.1	+	2.58	0.0536343	0.0366452	0.0355231	0.0849377	0.0589531	0.0629722	0.10675	0.0645137	0.0985244	0.0368169	0.0619598	0.0491233
Osthol	C15H16O3	244.11	Phenylpropanoids	245.1	189.1	+	12.08	5.30965e-05	2.25809e-05	4.13189e-05	6.47131e-05	2.93693e-05	2.35289e-05	8.49342e-05	9.40196e-05	2.55225e-05	2.34405e-05	7.05306e-05	3.29541e-05
Linderalactone	C15H16O3	244.11	Sesquiterpenoids	245.1	199.1	+	8.74	6.90926e-06	2.34304e-05	3.60263e-06	3.88539e-06	1.36934e-05	1.11432e-05	1.91716e-05	1.08305e-05	2.55875e-05	4.65762e-05	1.57876e-05	1.3819e-05
Uridine	C9H12N2O6	244.07	Nucleotide and its derivates	245.1	113	+	2.47	0.000123522	4.90195e-05	0.000129908	4.24649e-05	6.1085e-05	4.36837e-05	4.67214e-05	0.000122474	7.06755e-05	2.92533e-05	4.32849e-05	2.07289e-05
Panaxynol	C17H24O	244.183	Miscellaneous	245.2	57	+	12.57	0.000147337	0.000120787	0.000135163	0.00027747	0.000164052	0.000152784	0.0001183	8.0988e-05	0.000235928	0.000116496	0.000268324	0.000118842
2-Hydroxycinnamic acid	C9H8O3	164.047	Phenylpropanoids	165.1	103.1	+	5.44	9.1013e-05	0.000105765	6.41378e-05	8.18358e-05	0.000138193	4.6582e-05	3.4917e-05	0.000115552	5.8815e-05	0.000106389	9.52229e-05	5.73832e-05
4-Isopropylbenzoic acid	C10H12O2	164.084	Prenol lipids	165.1	119.1	+	9	5.95765e-05	6.59571e-05	2.62388e-05	4.95596e-05	2.91538e-05	3.12937e-05	7.85926e-05	4.82685e-05	5.00531e-05	4.96917e-05	7.38162e-05	5.11026e-05
Enol-phenylpyruvate	C9H8O3	164.047	Benzene and substituted derivatives	165.1	91.1	+	5.08	0.0127207	0.012317	0.0134415	0.0101005	0.0112555	0.00876845	0.0106884	0.0105584	0.0125624	0.00771209	0.0116598	0.00814998
Ethyl phenylacetate	C10H12O2	164.084	Phenols	165.1	91.1	+	2.43	0.00119464	0.000782398	0.000787642	0.00126278	0.00128916	0.00150292	0.00200949	0.000933252	0.00120214	0.00070628	0.00134776	0.00101198
Cinnamic acid	C9H8O2	148.052	Cinnamic acids and derivatives	149.1	103.1	+	8.62	5.62102e-05	5.49512e-05	5.56523e-05	5.33973e-05	7.18873e-05	3.52287e-05	0.000211267	4.47683e-05	0.000135429	6.09745e-05	8.86095e-05	8.62787e-05
4-Isopropylbenzaldehyde	C10H12O	148.089	Phenols	149.1	43.1	+	10.56	6.73143e-05	2.64598e-05	6.19472e-05	8.94394e-05	2.95192e-05	3.29453e-05	4.61533e-05	7.49845e-05	2.81126e-05	3.65995e-05	5.04822e-05	4.04275e-05
3,4-Dihydrocoumarin	C9H8O2	148.052	Coumarins	149.1	105.1	+	6.68	0.000195226	0.000163254	0.000183464	0.000279308	0.000269323	0.000170734	0.000302432	0.000141245	0.000166691	0.000136177	0.000130192	0.000122874
Guanine	C5H5N5O	151.049	Nucleotide and its derivates	152.1	135	+	2.63	0.000890008	0.000755556	0.00080913	0.00171248	0.0026194	0.00219399	0.00302746	0.00152671	0.00299688	0.000590591	0.00157832	0.00129851
5-oxoproline	C5H7NO3	129.043	Amino acid and derivatives	152	69	+	0.56	0.00155206	0.00117386	0.00125536	0.00111952	0.00115586	0.00134627	0.0013689	0.00177277	0.00144501	0.00125234	0.00113319	0.0014064
Phosphoric acid	H3O4P	97.9769	Organic acids	99	81	+	0.65	0.0453374	0.0409633	0.0486343	0.041997	0.0316775	0.0276694	0.0400426	0.0477871	0.0573842	0.0297022	0.0198697	0.0201913
Pimelic acid	C7H12O4	160.074	Fatty Acyls	161.1	69.1	+	0.55	0.00294816	0.00168822	0.00268785	0.00241259	0.00238361	0.00229499	0.0019651	0.00279233	0.00212675	0.00238762	0.00251313	0.00219217
Itaconic acid	C5H6O4	130.027	Fatty Acyls	131	85	+	0.52	0.00434065	0.000733106	0.000741102	1.92592e-05	0.00038993	1.68008e-05	0.00453189	0.0036698	3.44279e-05	3.10118e-05	2.21143e-05	3.81423e-05
3-Octyl alcohol	C8H18O	130.136	Miscellaneous	131.1	113.1	+	1.23	8.0478e-05	0.000100891	0.000187454	0.00011554	8.8325e-05	7.23599e-05	8.94611e-05	7.16626e-05	9.29374e-05	0.000171507	6.2933e-05	0.000169732
2-Phenylacetamide	C8H9NO	135.068	Benzene and substituted derivatives	136.1	119	+	2.52	0.00399657	0.00411845	0.00357256	0.00567252	0.0053395	0.00520621	0.00985852	0.00547745	0.0106152	0.00349087	0.00519036	0.00457831
Adenine	C5H5N5	135.054	Nucleotide and its derivates	136.1	119	+	2.6	0.00399657	0.00411845	0.00357256	0.00567252	0.0053395	0.00520621	0.00985852	0.00547745	0.0106152	0.00349087	0.00519036	0.00457831
Terpinolene	C10H16	136.125	Monoterpenoids	136.1	93.1	+	10.57	0.000104444	5.10381e-05	7.4443e-05	0.000189475	8.58945e-05	4.5834e-05	4.86258e-05	0.000118806	2.89262e-05	6.94515e-05	2.70939e-05	0.000105134
N-Acetyl-L-glutamate 5-semialdehyde	C7H11NO4	173.069	Carboxylic acids and derivatives	174.1	86.1	+	1.51	7.09371e-05	6.24324e-05	8.6036e-05	4.74737e-05	2.58767e-05	4.25709e-05	5.54249e-05	3.78683e-05	8.62297e-05	5.72356e-05	4.36616e-05	0.000113288
(2S,5S)-trans-Carboxymethylproline	C7H11NO4	173.069		174.1	128.1	+	1.38	0.000184862	0.000125341	0.000150335	0.00023002	0.000175345	0.0001596	0.000213075	0.000115569	8.92832e-05	4.58975e-05	0.00011485	0.000121499
1,2,5,6-Tetrahydro-4H-pyrrolo[3,2,1-ij]quinolin-4-one	C11H11NO	173.084	Quinolines and derivatives	174.1	146.1	+	10.56	1.81462e-05	1.08757e-05	3.07498e-05	2.77273e-05	1.24499e-05	1.53985e-05	1.67279e-05	1.73463e-05	6.78326e-05	2.1027e-05	3.69219e-05	2.27879e-05
4-Sulfobenzoate	C7H6O5S	201.994		203	157	+	4.68	4.92167e-05	8.45515e-05	6.17406e-05	8.07721e-05	3.78025e-05	5.04207e-05	5.84965e-05	0.000145702	0.000130936	0.000119444	5.06603e-05	5.24683e-05
Demethoxyencecalin	C13H14O2	202.099	Phenols	203.1	119	+	11.8	0.000344538	0.000296882	0.000296712	0.00037749	0.000180122	0.000405231	0.000440938	0.000250819	0.00029067	0.000228754	0.000494693	0.000296426
Alpha-caryophyllene	C15H24	204.188	Sesquiterpenoids	205.2	81.1	+	11.58	0.000200003	0.000271862	0.000365504	0.000292638	0.000322176	0.000209338	0.000204361	0.00021642	0.000293974	0.000257847	0.00021103	0.000230395
Levamisole	C11H12N2S	204.072	Imidazothiazoles	205.1	91.1	+	12.04	0.000783745	0.000434549	0.000595111	0.000957131	0.000572452	0.000656462	0.000482423	0.000754256	0.000293707	0.000888088	0.000245756	0.000519637
trans-Caryophyllene	C15H24	204.188	Sesquiterpenoids	205.2	95.1	+	12.12	0.000300327	0.000192222	8.98221e-05	0.000359295	0.000151927	0.000144571	0.000251853	0.00026787	0.000180308	0.000177901	0.000258035	0.000326186
N5-(L-1-Carboxyethyl)-L-ornithine	C8H16N2O4	204.111		205.1	159.1	+	2.99	3.13385e-05	1.40742e-05	1.01878e-05	2.80608e-05	2.88435e-05	1.56168e-05	4.38885e-05	1.77157e-05	3.15506e-05	1.3845e-05	2.28951e-05	2.61247e-05
CYS-GLY;Cysteinylglycine	C5H10N2O3S	178.041	Amino acid and derivatives	179	76	+	1.38	0.0038892	0.00304075	0.00407906	0.00291459	0.00248229	0.00282911	0.00447303	0.00631964	0.00519489	0.00426828	0.00498037	0.0036306
Coniferylaldehyde	C10H10O3	178.063	Phenylpropanoids	179.1	91.1	+	6.78	0.000714139	0.000520179	0.000664168	0.000554497	0.00067709	0.000535494	0.000707242	0.000647486	0.000682766	0.000484457	0.000489654	0.000506282
Mellein	C10H10O3	178.063	Coumarins	179.1	161.1	+	6.45	2.59096e-06	1.98185e-05	1.2366e-05	1.36428e-05	1.00855e-05	5.45978e-06	2.5222e-05	1.11517e-05	8.23537e-06	1.05256e-05	1.01373e-05	2.90788e-05
2-Keto-6-acetamidocaproate	C8H13NO4	187.084	Keto acids and derivatives	188.1	100.1	+	1.48	0.000214586	0.000154048	0.000178978	0.000305683	0.000290372	0.000197786	0.000472877	0.000415426	0.000229845	0.000252371	0.000296655	0.000386354
Deethylatrazine	C6H10ClN5	187.062	Triazines	188.1	146	+	3.81	0.00467062	0.00406701	0.00522588	0.00807759	0.00726743	0.00873238	0.0084155	0.00763219	2.4241e-05	0.00684445	0.00680297	0.0122392
N-Acetyl-L-glutamic acid	C7H11NO5	189.064	Amino acid and derivatives	190.1	84	+	3.75	2.30136e-05	3.43723e-05	8.54679e-06	1.65253e-05	3.43657e-05	3.05115e-05	5.87771e-05	3.17221e-05	9.16383e-06	1.08244e-05	1.63272e-06	1.15592e-05
L-Homocitrulline	C7H15N3O3	189.111	Amino acid and derivatives	190.1	101.1	+	0.72	0.000173031	6.78364e-05	0.000120369	6.51269e-05	4.96959e-05	8.90161e-05	8.31514e-05	6.89128e-06	9.93648e-05	0.000109522	3.9733e-05	0.000117536
Kynurenic acid	C10H7NO3	189.043	Alkaloids	190	144	+	4.36	3.76741e-05	3.27405e-05	6.74637e-05	5.64081e-05	7.44774e-05	7.84528e-05	3.61673e-05	1.81066e-05	4.13447e-05	2.83304e-05	3.91042e-05	3.56575e-05
Tricyclazole	C9H7N3S	189.036	Azoles	190	136	+	12.25	3.2943e-05	2.81919e-05	1.44464e-05	9.17519e-06	1.96951e-05	4.7219e-06	1.06535e-05	1.39795e-05	9.70917e-06	1.3714e-05	4.82114e-05	1.86021e-05
Altechromone A	C11H10O3	190.063	Phenols	191.1	173.1	+	8.25	4.00882e-06	1.45094e-05	1.01429e-05	1.75636e-05	1.7487e-05	1.46064e-05	1.70618e-05	1.99751e-05	1.91893e-05	1.34396e-05	7.28614e-06	8.8275e-06
Bornyl acetate	C12H20O2	196.146	Monoterpenoids	197.2	137.1	+	6.54	3.92276e-05	1.58451e-05	1.36984e-05	4.90133e-05	1.79278e-05	2.32128e-05	2.68428e-05	1.72313e-05	2.37463e-05	1.62514e-05	2.44889e-05	1.21734e-05
Jasmonic acid	C12H18O3	210.126	Fatty Acyls	211.1	151.1	+	6.73	4.04022e-05	1.94555e-05	2.07652e-05	3.77877e-05	3.108e-05	2.39143e-05	3.21785e-05	2.55015e-05	5.3636e-05	2.00559e-05	6.63063e-05	2.03893e-05
3-(3,4-Dihydroxy-5-methoxy)-2-propenoic acid	C10H10O5	210.053	Cinnamic acids and derivatives	211.1	193	+	4.1	3.12164e-05	2.42362e-05	2.11492e-05	1.81499e-05	2.98793e-05	1.31177e-05	3.27356e-05	2.09566e-05	3.58403e-05	1.52168e-05	9.94766e-06	8.37644e-06
Flavone	C15H10O2	222.068	Flavonoids	223.1	77	+	4.13	2.30411e-05	1.05398e-05	2.1908e-05	1.27363e-05	2.0641e-05	2.92355e-05	1.21469e-05	1.83385e-05	1.28118e-05	9.48919e-06	1.87891e-05	2.30547e-05
Isofraxidin	C11H10O5	222.053	Phenylpropanoids	223.1	205.1	+	4.25	6.4703e-06	1.53554e-05	9.06248e-06	1.66469e-05	1.68983e-05	8.89061e-06	1.38483e-05	2.3168e-05	1.92563e-05	1.2866e-05	1.41738e-05	1.42999e-05
2-Benzal-4-hydroxyacetophenone	C15H12O2	224.084	Flavonoids	225.1	103.1	+	5.1	7.96079e-05	6.13282e-05	6.85263e-05	0.000173376	0.000121933	9.73334e-05	9.49219e-05	6.96268e-05	7.91596e-05	4.11575e-05	5.14171e-05	6.69689e-05
2,3-Dihydro-2-phenyl-4H-benzopyran-4-one	C15H12O2	224.084	Flavonoids	225.1	121	+	4.93	0.000227144	0.000130214	0.000324703	0.0002001	0.000265474	0.000173176	0.000350487	0.000225857	0.000112236	0.000101726	0.00018758	0.000140148
3,4,5-Trimethoxycinnamyl alcohol	C12H16O4	224.105	Phenylpropanoids	225.1	207.1	+	10.4	5.80566e-05	3.61307e-05	8.19867e-05	0.000113824	7.8125e-05	2.60226e-05	6.1814e-05	9.61139e-05	3.08477e-05	6.47105e-05	3.37834e-05	8.74767e-05
N'-Formylkynurenine	C11H12N2O4	236.08	Amino acid and derivatives	237.1	163.1	+	9.51	1.75364e-05	1.57426e-05	8.42394e-06	3.21821e-05	1.30967e-05	1.76594e-05	1.82902e-05	2.11391e-05	1.75319e-05	2.09125e-05	5.83262e-06	1.09939e-05
2-Deoxyribose 5'-phosphate	C5H11O7P	214.024	Carbohydrates	237	81	+	11.13	0.000182046	4.0011e-05	0.000243917	6.34016e-05	6.09604e-05	0.000226768	8.23114e-05	2.5994e-05	6.22156e-05	0.000189169	0.000146672	6.05144e-05
4',7-Isoflavandiol	C15H14O3	242.094	Flavonoids	243.1	123	+	11.35	4.47963e-05	4.11857e-05	8.69244e-05	0.000107184	8.19351e-05	6.96222e-05	1.64894e-05	0.00010103	6.0595e-05	4.19828e-05	6.17525e-05	0.000104019
Lumichrome	C12H10N4O2	242.08	Alkaloids	243.1	198.1	+	6.7	3.26019e-05	4.12976e-05	0.000174796	0.000121627	0.000123906	4.22832e-05	0.00011988	0.000101285	4.5942e-05	6.24678e-05	6.22031e-05	0.000139277
Cytidine	C9H13N3O5	243.086	Nucleotide and its derivates	244.1	112.1	+	0.7	0.00088548	0.000652963	0.00076859	0.0014607	0.00158993	0.00140677	0.00153056	0.00110824	0.00196092	0.000473743	0.000771178	0.000741036
5'-Deoxyadenosine	C10H13N5O3	251.102	Nucleotide and its derivates	252.1	136.1	+	2.41	4.63131e-05	2.41145e-05	2.43224e-05	0.000396517	0.000388984	0.000283343	8.8266e-05	8.59448e-05	3.69416e-05	6.46256e-05	2.00847e-05	7.66135e-05
Cordycepin	C10H13N5O3	251.102	Nucleotide and its derivates	252.1	136.1	+	2.35	4.63131e-05	2.42014e-05	1.86115e-05	1.68939e-05	0.000388984	2.14441e-05	8.8266e-05	8.59448e-05	3.69416e-05	5.86894e-05	2.00847e-05	1.11414e-05
Apigenin	C15H10O5	270.053	Flavonoids	271.1	153	+	9.06	1.96401e-05	2.64485e-05	2.29091e-05	3.71462e-05	6.76502e-05	3.81857e-07	3.43282e-05	9.50009e-06	4.19288e-05	1.34143e-05	3.50893e-07	4.84883e-06
Pelargonidin	C15H10O5	270.053	Flavonoids	271.1	121	+	8.98	1.31019e-05	7.54179e-06	1.01373e-05	1.45159e-05	8.77434e-06	2.75855e-05	3.06486e-06	1.23231e-05	8.45987e-06	5.82074e-06	2.5084e-05	8.18028e-06
3',4',7-Trihydroxyisoflavone	C15H10O5	270.053	Flavonoids	271.1	109	+	8.98	1.28865e-05	2.63675e-05	3.50848e-05	1.36305e-05	7.84925e-06	8.32278e-06	1.89904e-05	1.64245e-05	9.91406e-06	3.87444e-05	1.86805e-05	4.52065e-05
Norwogonin	C15H10O5	270.053	Flavonoids	271.1	145	+	11.83	7.27361e-05	7.17662e-05	5.57063e-05	5.5744e-05	5.74347e-05	7.58905e-05	6.79107e-05	9.54438e-05	0.000129014	3.89644e-05	7.42661e-05	4.12314e-05
Naringenin chalcone	C15H12O5	272.068	Flavonoids	273.1	153	+	6.54	0.00140657	0.00163835	0.00155142	0.00215768	0.00171438	0.00217552	0.00197512	0.00108834	0.00213511	0.00155728	0.00251983	0.00138093
Vestitol	C16H16O4	272.105	Flavonoids	273.1	123	+	6.51	8.78168e-05	6.95416e-05	7.16426e-05	7.00111e-05	9.30622e-05	7.61992e-05	0.00011831	7.35891e-05	8.09019e-05	3.66835e-05	3.78791e-05	4.56789e-05
9-Methoxy-alpha-lapachone	C16H16O4	272.105	Quinones	273.1	255.1	+	6.51	2.99135e-05	0.000158454	0.000114438	3.80685e-05	1.56575e-05	4.54096e-05	0.000290084	0.000153457	7.73117e-05	5.7758e-05	3.60475e-05	1.67617e-05
Glycinol	C15H12O5	272.068	Flavonoids	273.1	95	+	6.55	2.25722e-05	2.48733e-05	1.91502e-05	2.32149e-05	3.24685e-05	7.2987e-05	7.98704e-05	4.18776e-05	3.37697e-05	5.11648e-05	3.2403e-05	6.07852e-05
Nordihydrocapsaicin	C17H27NO3	293.199	Alkaloids	294.2	137.1	+	11.87	0.000143135	0.000100076	7.70045e-05	9.00999e-05	7.90211e-05	0.000100761	0.00011229	3.22272e-05	4.54761e-05	5.02614e-05	6.17287e-05	3.74939e-07
Cinchonine	C19H22N2O	294.173	Alkaloids	295.2	79.1	+	11.99	0.000111242	0.000152311	0.000140908	0.000570877	0.000404616	0.00034613	0.000195173	9.92874e-05	0.000147744	0.000140621	0.000137133	8.42045e-05
(10E,12Z)-(9S)-9-Hydroperoxyoctadeca-10,12-dienoic acid	C18H32O4	312.23	Fatty Acyls	295.2	55.1	+	11.96	6.19076e-05	0.000134582	0.000200962	0.000428526	0.000260339	0.000131915	7.31414e-05	0.000107934	4.33715e-05	5.75488e-05	5.42189e-05	5.49872e-05
13-HPODE;13-L-Hydroperoxylinoleic acid	C18H32O4	312.23	Lipids	295.2	55.1	+	11.98	6.19076e-05	0.000134582	0.000200962	0.000428526	0.000260339	0.000131915	7.31414e-05	0.000107934	4.33715e-05	5.75488e-05	5.42189e-05	5.49872e-05
Colneleate	C18H30O3	294.219	Fatty Acyls	295.2	123.1	+	11.97	5.30539e-05	9.29085e-05	8.74892e-05	0.000231111	7.53124e-05	0.000134318	6.02592e-05	5.48649e-05	4.53181e-05	8.70212e-05	0.000100874	0.000113547
(-)-Cinchonidine	C19H22N2O	294.173	Alkaloids	295.2	81.1	+	11.99	0.000468957	0.000133155	0.000281763	0.000896597	0.00075636	0.000701024	0.000214355	0.000292371	0.000242204	0.000180838	0.000140579	0.000190575
6-Gingerol; 6-Gingerol;[6]-Gingerol;Gingerol	C17H26O4	294.183	Phenols	295.2	151.1	+	11.99	0.000383965	0.000156668	0.000492094	0.000392657	0.000706263	0.000163349	0.000505985	0.000376867	0.000555693	9.68669e-05	0.000535658	3.63333e-05
5'-S-Methyl-5'-thioadenosine	C11H15N5O3S	297.09	Nucleotide and its derivates	298.1	136.1	+	3.99	0.00340378	0.00362801	0.00382284	0.00196829	0.0030187	0.00267877	0.00452313	0.0024346	0.00416804	0.00174446	0.00286173	0.00138332
Uracil	C4H4N2O2	112.027	Nucleotide and its derivates	113	70	+	1.91	3.67076e-05	8.99994e-05	7.06917e-05	0.000319456	8.18501e-05	0.000161694	0.000158885	0.000138886	0.000236074	8.70492e-05	0.00010102	8.1311e-05
Sphingosine	C18H37NO2	299.282	Organonitrogen compounds	300.3	282.3	+	11.95	3.63941e-07	4.41472e-06	5.36591e-05	4.80686e-05	3.64534e-07	3.07274e-05	4.10985e-07	5.06812e-05	5.96165e-05	1.79342e-05	3.59529e-05	5.09718e-05
Palmitoylethanolamide	C18H37NO2	299.282	Carboximidic acids and derivatives	300.3	62.1	+	12.61	0.000260489	0.000319651	0.000166898	0.000421585	0.000468402	0.000388561	0.000308601	0.000301691	0.000209497	0.000100613	0.000145122	3.74939e-07
Oxymorphone	C17H19NO4	301.131	Phenanthrenes and derivatives	302.1	284.1	+	11.18	0.00430355	0.00471367	0.00355368	0.00943202	0.0028629	0.00470291	0.00443891	0.00436841	0.0033945	0.00385326	0.00411387	0.00339956
Morin	C15H10O7	302.043	Flavonoids	303	153	+	7.71	2.53095e-05	1.12342e-05	1.39773e-05	3.09332e-05	7.00258e-06	1.07882e-05	1.48311e-05	1.00464e-05	7.44277e-06	4.96091e-06	1.04821e-05	7.27437e-06
Delphinidin	C15H10O7	302.043	Flavonoids	303	229	+	6.86	0.00498475	0.000108663	0.000109862	0.00349587	0.000176299	0.00371925	0.00804514	0.00511574	8.80303e-05	0.0040587	9.97505e-05	0.00344115
Robinetin	C15H10O7	302.043	Flavonoids	303	137	+	6.83	0.00356537	0.00337677	0.00378405	0.00237823	0.00211127	0.00226976	0.00420104	0.00404436	0.00391839	0.0002096	0.00345733	0.00262916
6-Hydroxykaempferol	C15H10O7	302.043	Flavonoids	303	105	+	6.84	7.13137e-06	1.02729e-05	3.08571e-05	2.39109e-05	1.56878e-05	4.02711e-05	9.49866e-06	9.67306e-06	1.79106e-05	1.27464e-05	0.000117647	2.38127e-05
Lupeol	C30H50O	426.386	Triterpenoids	427.4	109.1	+	11.9	5.59837e-05	0.000770733	0.000169843	0.000213507	0.000413337	0.000226094	0.000521494	0.000636728	0.00102937	7.31648e-05	0.000633184	0.000714483
Simiarenol	C30H50O	426.386	Triterpenoids	427.4	409.4	+	12.65	9.235e-05	0.000109181	0.000141727	0.000113608	0.00015788	0.000235944	0.000234156	0.000174746	0.000200271	7.69338e-05	5.27881e-05	0.000118843
Shionone	C30H50O	426.386	Triterpenoids	427.4	409.4	+	12	0.000286981	8.08288e-05	0.000191497	0.000356041	2.95982e-05	0.000384106	0.000134902	0.000189449	0.000174828	8.01526e-05	0.000299825	0.000270326
Germanicol	C30H50O	426.386	Triterpenoids	427.4	409.4	+	12.63	9.235e-05	0.000109181	0.000141727	0.00011768	6.5321e-05	0.000235944	0.000234156	0.000174746	0.000200271	7.69338e-05	0.000133168	0.000118843
Cycloeucalenol	C30H50O	426.386	Triterpenoids	427.4	83.1	+	11.9	6.34289e-05	0.000102098	4.63055e-05	8.22809e-05	5.89262e-05	2.11909e-05	2.60157e-05	0.000126427	5.99215e-05	5.48773e-05	2.69613e-05	3.45206e-05
Adenosine 5'-monophosphate	C10H14N5O7P	347.063	Nucleotide and its derivates	348.1	136.1	+	1.38	0.000728102	0.000416067	0.000653944	0.000418917	0.000472799	0.000385742	0.000368626	0.000664541	0.000480348	0.000312533	0.000421065	0.000190974
Adenosine 3'-monophosphate	C10H14N5O7P	347.063	Nucleotide and its derivates	348.1	136.1	+	2.23	3.69557e-05	7.794e-06	9.17596e-06	3.4359e-05	2.67484e-05	3.20299e-05	2.0627e-05	2.06024e-05	1.21186e-05	3.87114e-05	1.84276e-05	3.03703e-05
Acetic acid m-cresyl ester	C9H10O2	150.068	Phenols	151.1	109.1	+	7.28	2.97235e-05	1.60683e-05	2.26012e-05	2.00536e-05	1.1278e-05	2.16655e-05	2.65814e-05	2.27427e-05	2.0553e-05	1.59955e-05	1.23307e-05	2.54945e-05
Benzyl acetate	C9H10O2	150.068	Phenols	151.1	91.1	+	10.86	7.33588e-05	6.69607e-05	4.60846e-05	6.3154e-05	7.83072e-05	4.42896e-05	8.21218e-05	0.000102876	4.43101e-05	7.12631e-05	4.64542e-05	6.82729e-05
Perillyl aldehyde	C10H14O	150.104	Prenol lipids	151.1	81.1	+	10.86	0.0001808	0.000138941	0.000122384	0.000111121	0.000111452	0.000236315	0.000108044	0.000147464	0.000227717	0.000143489	0.000131908	7.0425e-05
(R)-Menthofuran	C10H14O	150.104	Prenol lipids	151.1	55.1	+	5.15	0.000170519	0.000181899	0.000231178	0.000222956	0.000136256	0.000152471	0.000231386	0.000130587	0.000233627	0.000195023	0.00019893	0.000118495
2-Carboxybenzaldehyde	C8H6O3	150.032	Phenols	151	105	+	3.07	6.75767e-05	6.18792e-05	6.92272e-05	5.01883e-05	8.79256e-05	5.52854e-05	6.34259e-05	5.35131e-05	7.7074e-05	4.05615e-05	6.70874e-05	4.75862e-05
1-(4-Hydroxyphenyl)propan-1-one	C9H10O2	150.068	Phenylpropanoids	151.1	121	+	9.9	5.41828e-05	4.28507e-05	2.10301e-05	3.59768e-05	5.17094e-05	4.6062e-05	4.71108e-05	5.11901e-05	6.12562e-05	9.31861e-05	5.78387e-05	5.0208e-05
p-Coumaryl alcohol	C9H10O2	150.068	Phenylpropanoids	151.1	133.1	+	4.15	1.91668e-05	1.59006e-05	1.01079e-05	2.06526e-05	1.54231e-05	1.11732e-05	1.27831e-05	1.83021e-05	1.61227e-05	2.11384e-05	2.22406e-05	6.93888e-06
Octadecanamide	C18H37NO	283.288	Fatty Acyls	284.3	43.1	+	13.02	0.00129687	0.00143522	0.00112811	0.00313232	0.00189701	0.00176161	0.00162991	0.00158552	0.00159427	0.000714899	0.00223132	0.00102468
20-HETE	C20H32O3	320.235	Fatty Acyls	321.2	91.1	+	13.28	5.48726e-05	4.91245e-05	9.16726e-05	2.09995e-05	5.92982e-05	0.000111522	5.59701e-05	5.99265e-05	7.59878e-05	5.85501e-05	8.49485e-05	0.000105477
Kirenol	C20H34O4	338.246	Diterpenoids	321.2	81.1	+	13.16	0.000781297	0.000589024	0.00068175	0.000220198	6.74003e-05	0.000642061	9.9603e-05	0.00111706	0.000810158	0.000721209	0.000694101	0.000858567
Phenol	C6H6O	94.0419	Phenols	95	77	+	2.09	0.000100221	0.000764942	0.000423659	0.000221512	0.000852275	0.00061476	0.00333349	0.000235476	0.000236181	0.00140797	0.000171358	0.00130221
Docosahexaenoic acid	C22H32O2	328.24	Fatty Acyls	329.2	93.1	+	12.6	3.1603e-05	4.46129e-05	2.21423e-05	2.86496e-05	4.1479e-05	4.58861e-05	5.64512e-05	2.801e-05	1.72954e-05	2.15643e-05	2.75965e-05	5.26804e-05
4',5,7-Trimethoxyflavone	C18H16O6	328.095	Flavonoids	329.1	107	+	13.87	7.23195e-06	1.26855e-05	2.14804e-05	1.45295e-05	1.08707e-05	3.81857e-07	4.10985e-07	1.36489e-05	3.06847e-05	2.16876e-05	1.74996e-05	1.46806e-05
Adenosine 2',3'-cyclic phosphate	C10H12N5O6P	329.053	Purine nucleotides	330.1	136.1	+	1.86	4.74636e-05	8.47745e-06	2.523e-05	1.7275e-05	4.58464e-05	2.55563e-05	7.78653e-05	7.12016e-05	3.65024e-05	2.6286e-05	2.31574e-05	1.96437e-05
Tricin	C17H14O7	330.074	Flavonoids	331.1	313.1	+	9.31	2.25491e-05	1.9029e-05	6.02814e-05	6.13802e-05	3.51351e-05	5.86165e-05	3.00309e-05	3.10983e-05	3.09869e-05	4.24192e-05	3.65955e-05	5.30008e-05
Aurantio-obtusin	C17H14O7	330.074	Anthraquinones	331.1	313.1	+	10.28	6.00167e-05	4.12384e-05	2.80322e-05	5.25182e-05	3.73937e-05	1.86808e-05	4.31748e-05	5.01525e-05	8.42631e-05	2.34781e-05	5.94007e-05	4.93593e-05
beta-Nicotinamide mononucleotide	C11H15N2O8P	334.057	Nucleotide and its derivates	335.1	123.1	+	0.73	0.000145449	0.000173675	0.000167303	0.000114194	0.000120558	3.59692e-05	0.000147563	0.000175207	0.000139918	0.000178789	0.00022247	0.000179701
Lathyrol	C20H30O4	334.214	Diterpenoids	335.2	317.2	+	7.15	3.28628e-06	9.60723e-06	5.14352e-06	1.85663e-06	3.64534e-07	5.32324e-06	1.54838e-05	1.79884e-06	3.62046e-06	1.67223e-06	1.16238e-05	1.70542e-06
Cedeodarin	C16H14O8	334.069	Flavonoids	335.1	139	+	11.73	1.22155e-05	3.48656e-07	0.000111466	3.63197e-05	7.82152e-05	0.000121016	0.00017736	1.80212e-05	9.08029e-05	3.08205e-05	3.50893e-07	2.97225e-05
Triangularine	C18H25NO5	335.173	Alkaloids	336.2	55.1	+	11.72	0.00034618	0.000269544	0.000127995	9.37966e-05	0.000183901	9.25865e-05	0.000141906	0.000270199	0.000234652	0.000242244	0.000162385	0.000251773
9,10-DHOME	C18H34O4	314.246	Fatty Acyls	337.2	43	+	13.3	6.91723e-05	8.03587e-05	0.000103636	9.65942e-05	0.000141687	4.13205e-05	9.48096e-05	0.000100555	6.09391e-05	9.48844e-05	6.2909e-05	9.45084e-05
Psoralidin	C20H16O5	336.1	Coumarins	337.1	55.1	+	11.8	0.000137947	0.000132167	0.000147375	0.000128744	5.82549e-05	0.000111478	8.63048e-05	6.87728e-05	0.000165874	0.000117531	0.000120885	6.97864e-05
Sarracine	C18H27NO5	337.189	Alkaloids	338.2	55.1	+	13.14	0.0141128	0.0132394	0.015858	0.0149849	0.0182543	0.0146079	0.0213389	0.0208135	0.0134333	0.0192768	0.0197675	0.0285183
3alpha,6beta-Ditigloyloxytropan-7beta-ol	C18H27NO5	337.189	Alkaloids	338.2	55.1	+	13.21	0.0141128	0.0132394	0.015858	0.0149849	0.0182543	0.0146079	0.0213389	0.0208135	0.0134333	0.0192768	0.0197675	0.0285183
AICAR	C9H15N4O8P	338.063	Imidazole ribonucleosides and ribonucleotides	339.1	110	+	13.28	0.00140617	0.00105845	0.00111849	0.00120942	0.00116197	0.00098563	0.00181175	0.00175215	0.00141185	0.00149947	0.00131607	0.00231369
8-Geranyloxypsoralen	C21H22O4	338.152	Coumarins	339.2	55.1	+	13.29	0.00348941	0.0026616	0.00322879	0.00235648	0.00233094	0.00241696	0.00345608	0.00462018	0.00360835	0.00340427	0.00310993	0.00554582
Demethoxycurcumin	C20H18O5	338.115	Phenols	339.1	147	+	4.91	0.000601733	0.000423466	0.00057151	0.000778851	0.000613493	0.000597166	0.00216621	0.00017818	0.00101267	0.000571231	0.000649862	0.000976863
Bergamotine	C21H22O4	338.152	Coumarins	339.2	203	+	13.03	0.000323018	0.000327794	0.000373303	0.000438239	0.000574157	0.000581569	0.000325184	0.000349111	0.000552004	0.000240399	0.000561647	0.000362809
Benzyl formate	C8H8O2	136.052	Benzene and substituted derivatives	137.1	91.1	+	10.59	0.000301101	0.000220642	0.000279145	0.000378044	0.000175404	0.000117837	0.000181763	0.000284719	0.000208983	0.000136621	0.000187837	0.000330542
4-Propylphenol	C9H12O	136.089	Benzene and substituted derivatives	137.1	91.1	+	10.56	0.000301101	0.000220642	0.000279145	0.000144517	0.00033747	0.000117837	0.000181763	0.000284719	0.000208983	0.000136621	0.000187837	0.000330542
3-Carbamyl-1-methylpyridinium (1-Methylnicotinamide)	C7H8N2O	136.064	Pyridines and derivatives	137.1	94.1	+	6.36	0.000335159	0.000104075	0.000236156	0.000263128	0.000191632	0.00016158	9.97729e-05	0.00029005	0.000266957	0.000146166	0.000222675	0.000198482
Myrcene	C10H16	136.125	Monoterpenoids	137.1	53	+	11.74	8.07317e-05	4.43385e-05	0.000134267	0.000106595	3.19144e-05	5.51184e-05	8.95925e-05	0.000195593	0.00010295	6.89776e-05	0.000106989	0.00010273
N,N-Dimethyl-1,4-phenylenediamine	C8H12N2	136.1		137.1	120.1	+	2.56	0.000450046	0.000201034	0.000193084	0.000364075	0.000480069	0.000423004	0.000773835	0.000486571	0.000922352	0.000252453	0.000425111	0.00042409
S-(Phenylacetothiohydroximoyl)-L-cysteine	C11H14N2O3S	254.073		255.1	91.1	+	11.56	8.30441e-05	6.0693e-05	0.000163435	0.000107114	0.000135249	0.000133004	0.000147322	9.52835e-05	0.000182469	0.000121618	7.79871e-05	0.000150245
4',7-Dihydroxyflavone	C15H10O4	254.058	Flavonoids	255.1	213.1	+	7.69	1.0935e-05	9.24485e-06	3.76703e-07	1.20576e-05	1.29728e-05	6.77204e-06	9.95113e-06	8.65063e-06	1.53647e-06	4.156e-06	1.89466e-05	1.18022e-05
Chalepensin	C16H14O3	254.094	Coumarins	255.1	69.1	+	7.62	1.79384e-05	3.72833e-05	2.90639e-05	2.78882e-05	3.76104e-05	2.97808e-05	3.79951e-05	2.45065e-05	2.95768e-05	1.05929e-05	2.92952e-05	3.02805e-05
Erucic acid	C22H42O2	338.318	Fatty Acyls	339.3	57.1	+	13.28	0.00530016	0.00538291	0.00475457	0.00388867	0.00471264	0.00377185	0.00459869	0.00645104	0.00503219	0.00426531	0.00424673	0.00814192
5,6-DHET	C20H34O4	338.246	Fatty Acyls	339.3	303.2	+	13.03	7.25153e-05	4.93502e-05	5.83544e-05	0.000170343	0.000105958	0.000104695	4.7212e-05	8.15068e-05	6.62033e-05	8.44581e-05	4.1525e-05	3.81113e-05
Sterebin E	C20H34O4	338.246	Diterpenoids	339.3	303.2	+	13.19	1.72738e-05	9.51591e-06	1.31982e-05	0.000170343	2.94762e-05	3.1775e-05	6.35177e-05	8.15068e-05	6.62033e-05	8.44581e-05	3.36815e-05	1.71453e-05
8,9-DiHETrE	C20H34O4	338.246	Fatty Acyls	339.3	95.1	+	13.03	0.0049125	0.00414159	0.00251512	0.00806156	0.00607624	0.00527166	0.00434258	0.00379367	0.00438037	0.00195116	0.00553081	0.00341984
4',5,6,7-Tetramethoxyflavone;5,6,7-trimethoxy-2-(4-methoxyphenyl)chromen-4-one	C19H18O6	342.11	Flavonoids	343.1	107	+	11.66	7.78799e-05	2.64494e-05	4.45025e-05	0.000156981	4.85923e-05	5.30989e-05	6.15562e-05	2.93771e-05	2.15149e-05	7.66244e-05	5.89676e-05	1.48668e-05
1-O-Caffeoylglucose	C15H18O9	342.095	Carbohydrates	343.1	163	+	4.92	3.383e-05	9.05497e-05	9.28488e-05	5.50677e-05	1.59406e-05	3.50448e-05	3.83145e-05	3.4329e-05	6.83811e-05	1.3943e-05	4.4647e-05	2.58414e-05
beta-Lactose	C12H22O11	342.116	Carbohydrates	343.1	163.1	+	4.57	0.000267218	0.000116089	0.000163359	0.000315674	0.000418797	0.000304421	0.000434927	0.000249325	2.2232e-05	0.000173754	0.00028667	0.0002974
Guanosine 3',5'-cyclic monophosphate	C10H12N5O7P	345.047	Nucleotide and its derivates	346.1	152.1	+	2.26	1.9599e-05	2.65381e-05	1.05388e-05	3.89662e-07	1.2479e-05	3.51161e-05	4.10985e-07	5.37612e-05	3.91457e-07	3.58566e-07	3.50893e-07	1.25026e-05
Chlorogenic acid	C16H18O9	354.095	Phenylpropanoids	355.1	163	+	5.27	0.000233716	0.000162019	0.000399063	8.45902e-05	7.58334e-05	0.00014121	0.00183384	0.00034621	0.000303532	0.000127977	0.000768889	0.00104707
1-Caffeoylquinic acid	C16H18O9	354.095	Phenylpropanoids	355.1	121	+	4.63	1.07004e-05	7.90495e-06	1.13754e-05	2.37086e-05	2.27903e-05	2.35028e-05	2.2344e-05	2.49643e-05	1.34604e-05	2.0361e-05	3.77523e-05	1.26773e-05
Notopterol	C21H22O5	354.147	Coumarins	355.2	55.1	+	11.94	9.33859e-05	6.80672e-05	7.9974e-05	9.09764e-05	0.000165146	0.000105247	0.000146485	4.12176e-05	0.000113882	0.0001266	7.21255e-05	5.67675e-05
Rosmarinic acid	C18H16O8	360.085	Phenylpropanoids	361.1	163	+	6.99	0.000106082	3.12216e-05	4.84251e-05	3.33297e-05	3.29742e-05	2.93186e-05	4.50281e-05	4.16154e-05	4.77468e-05	3.58566e-07	2.63305e-05	3.3543e-05
Fucosterol	C29H48O	412.371	Steroids	413.4	353.3	+	12.08	0.00042397	0.0001047	0.000241422	0.000276458	0.000264433	0.000175227	0.0003088	0.00038007	0.000236123	0.000130755	0.000269173	0.000147125
Sitostenone	C29H48O	412.371	Steroids and steroid derivatives	413.4	109.1	+	13.71	6.2087e-05	8.09407e-05	2.80722e-05	6.32654e-05	7.35788e-05	3.86716e-05	7.22433e-05	2.03898e-05	4.42237e-05	3.62608e-05	2.54655e-05	2.87811e-05
4-Hydroxybenzaldehyde	C7H6O2	122.037	Phenols	123	77	+	1.91	0.0240216	0.0128692	0.0211629	0.00447908	0.0104348	0.00682115	0.0413786	0.030325	0.0216216	0.0163184	0.00955758	0.0191976
Erythritol	C4H10O4	122.058	Miscellaneous	123.1	43	+	6.17	4.4168e-05	3.08841e-05	8.8575e-05	3.47693e-05	6.44681e-05	5.65995e-05	7.17236e-05	4.27531e-05	5.2094e-05	4.48882e-05	3.51184e-05	4.03963e-05
Nicotinamide	C6H6N2O	122.048	Alkaloids	123.1	80.1	+	1.01	0.000497179	0.000357051	0.000452535	0.00151416	0.00132869	0.000179914	0.00427382	0.000697781	0.000553646	0.00333753	0.000353922	0.000322873
2,4-Dimethylphenol	C8H10O	122.073	Phenols	123.1	65	+	10.56	1.44801e-05	2.47936e-05	5.20384e-05	6.93048e-05	2.53788e-05	4.82442e-05	3.59191e-05	1.74202e-05	3.70364e-05	3.46608e-05	3.87478e-05	5.56249e-05
13(S)-HPOT	C18H30O4	310.214	Fatty acyls	311.2	69.1	+	11.47	0.000278111	0.000208698	0.000246107	0.000240144	0.000234004	0.000293091	0.00032817	0.000201615	0.000207732	0.000204166	0.00021116	0.000256614
Cannabinol	C21H26O2	310.193	Phenols	311.2	91.1	+	11.75	5.63566e-05	4.47896e-05	3.40415e-05	0.000101008	0.000111098	4.6969e-05	6.80913e-05	4.4991e-05	7.82506e-05	0.000135826	6.88049e-05	5.03673e-05
Astrocasine	C20H26N2O	310.205	Alkaloids	311.2	103.1	+	13.94	3.63941e-07	2.52842e-06	5.79465e-06	6.49006e-06	8.84729e-06	3.81857e-07	5.01165e-06	3.74991e-07	3.91457e-07	4.07749e-06	8.61254e-06	4.83216e-06
Moracin C	C19H18O4	310.121	Phenols	311.1	55.1	+	13.99	0.000547609	0.000553772	0.00043229	0.00074309	0.000824129	0.000536466	0.000558992	0.000701155	0.000837469	0.000678019	0.000442034	0.000424736
Sterebin A	C18H30O4	310.214	Diterpenoids	311.2	293.2	+	11.75	6.57761e-05	0.00011273	0.00013952	0.000483813	0.000194151	0.000173503	2.31079e-05	0.000121094	0.000156218	7.2099e-05	0.00011907	0.000249477
Valechlorine	C22H31ClO8	458.171	Iridoids	459.2	85.1	+	0.63	0.000602113	0.00102365	0.000999451	0.00143011	0.000559777	0.00126087	0.00121166	0.00111931	0.000533277	0.000423051	0.000488862	0.000303444
cis-Gondoic acid	C20H38O2	310.287	Lipids	311.3	57.1	+	13.4	6.41546e-05	8.50704e-05	0.000177996	8.37579e-05	0.000111859	9.36637e-05	0.00014954	0.000176961	0.000112202	0.000117502	0.000159977	7.52242e-05
2-Hydroxybutanoic acid	C4H8O3	104.047	Organic acids	105.1	59	+	0.64	0.00162776	0.00176479	0.00126874	0.00168317	0.00159934	0.00147542	0.00219087	0.00191304	0.00202274	0.0025014	0.00260194	0.00180374
Maltotriose	C18H32O16	504.169	Organooxygen compounds	527.2	365.1	+	1.23	0.000321824	0.000166149	0.000305817	0.00064777	0.000403735	0.000232412	0.000866136	0.000631166	0.000314559	0.000173963	0.000682317	0.00014598
1-Kestose	C18H32O16	504.169	Organooxygen compounds	527.2	203.1	+	0.74	3.63941e-07	3.48656e-07	4.80044e-05	2.21029e-05	9.96766e-06	3.81857e-07	4.10985e-07	3.19405e-05	8.20657e-05	3.58566e-07	5.69479e-05	3.74939e-07
Physalin A	C28H30O10	526.184	Steroids and steroid derivatives	527.2	509.2	+	12.1	0.000289692	0.000305926	0.000218384	8.67711e-05	0.000224358	0.000216634	0.000281691	0.000320752	0.000316117	0.000248913	0.000202138	0.000167939
Physalin G	C28H30O10	526.184	Steroids and steroid derivatives	527.2	509.2	+	12.17	0.000289692	0.000207335	0.000218384	8.67711e-05	0.000145922	0.000216634	0.000259092	0.000174271	0.000166344	0.000276314	0.000202138	0.000167939
cis-Aconitic acid	C6H6O6	174.016	Organic acids and derivatives	175	69	+	1.46	0.00723516	0.00621702	0.00830901	0.0144018	0.0115794	0.0128979	0.0199442	0.0147502	0.00997254	0.0109821	0.0145134	0.0160167
2-Isopropyl-3-oxosuccinate	C7H10O5	174.053	Keto acids and derivatives	175.1	129.1	+	0.8	5.16682e-05	3.49438e-05	7.08795e-05	4.31105e-05	6.74623e-05	1.47185e-05	4.9271e-05	2.30011e-05	2.29242e-05	3.21279e-05	2.95527e-05	2.91478e-05
Juglone	C10H6O3	174.032	Quinones	175	147	+	8.74	2.40723e-05	1.20307e-05	1.42967e-05	2.09771e-05	3.09843e-05	7.03425e-05	3.4502e-05	1.93751e-05	2.92899e-05	2.7189e-05	1.48474e-05	2.93788e-05
L-Theanine	C7H14N2O3	174.1	Amino acid and derivatives	175.1	84	+	0.85	0.000408332	0.000478859	0.000969962	0.000175127	0.000290285	0.000204056	0.000243653	0.000147778	0.000364518	0.000102301	0.00015032	0.000149565
2'-Deoxyuridine;Deoxyuridine	C9H12N2O5	228.075	Nucleotide and its derivates	229.1	113	+	2.67	2.18097e-05	2.04959e-05	1.33873e-05	2.4528e-05	3.08376e-05	1.75949e-05	1.60951e-05	1.12563e-05	2.63208e-05	2.81537e-05	1.24328e-05	1.53624e-05
Glucoliquiritin	C27H32O14	580.179	Flavonoids	581.2	401.1	+	5.07	3.04663e-05	1.07176e-05	2.37012e-05	1.19881e-05	1.51326e-05	4.03724e-06	2.61466e-05	2.33922e-05	2.11654e-05	1.82819e-05	3.50893e-07	3.74939e-07
Acanthoside B	C28H36O13	580.216	Lignans	581.2	419.2	+	6.51	1.36592e-05	2.62248e-06	3.76703e-07	2.42943e-05	2.5485e-05	1.1388e-05	2.68772e-05	3.92575e-05	3.91457e-07	2.06408e-05	6.74609e-06	2.51562e-05
Karanjin	C18H12O4	292.074	Flavonoids	293.1	105	+	11.67	9.07639e-05	5.57563e-05	6.26467e-05	0.000237701	0.00028006	0.000185009	9.1102e-05	3.38846e-05	9.44135e-05	8.10565e-05	3.96168e-05	5.9981e-05
Androstanediol	C19H32O2	292.24	Steroids and steroid derivatives	293.2	275.2	+	10.57	2.71634e-05	3.86737e-05	3.76703e-07	7.95154e-06	2.99357e-05	2.62297e-05	1.69952e-05	3.74991e-07	7.74677e-06	3.58566e-07	2.04393e-05	2.11264e-05
12-OPDA	C18H28O3	292.204		293.2	275.2	+	11.4	2.71634e-05	3.86737e-05	4.59275e-05	4.08074e-05	2.99357e-05	2.62297e-05	1.69952e-05	2.82378e-05	2.03345e-05	7.14223e-05	2.04393e-05	2.11264e-05
Lansiumarin A	C21H20O5	352.131	Coumarins	353.1	69	+	11.65	2.09635e-05	2.70999e-05	2.99204e-05	0.000113871	2.54039e-05	2.63223e-05	3.54261e-05	3.40879e-05	9.50045e-06	2.42484e-05	6.12916e-05	3.82368e-05
(13E)-11a-Hydroxy-9,15-dioxoprost-13-enoic acid	C20H32O5	352.225	Fatty Acyls	353.2	335.2	+	11.44	8.14843e-05	3.09398e-05	9.12146e-05	2.26753e-05	6.41238e-05	7.02413e-05	4.2738e-05	5.45752e-05	3.30845e-05	5.91205e-05	2.48407e-05	4.65147e-05
4-O-alpha-D-Galactopyranuronosyl-D-galacturonic acid	C12H18O13	370.075	Organooxygen compounds	353.1	97	+	11.43	4.17236e-05	3.04518e-05	2.35431e-05	0.000101098	3.59657e-05	8.54009e-06	3.26397e-05	6.36701e-05	1.80548e-05	2.39389e-05	3.34209e-05	6.39052e-05
20-COOH-Leukotriene B4	C20H30O6	366.204	Fatty Acyls	389.2	371.2	+	11.57	9.39606e-05	2.6327e-05	3.26044e-05	2.95149e-05	2.06286e-05	8.7821e-06	2.84932e-05	1.6799e-05	3.59579e-05	2.49942e-05	5.15545e-05	5.70805e-05
Precocene II	C13H16O3	220.11	Phenols	221.1	165.1	+	10.7	1.85417e-05	3.17856e-05	2.89386e-05	3.54179e-05	3.4211e-05	2.7769e-05	1.68862e-05	3.23889e-05	2.90428e-05	4.8406e-05	1.11077e-05	2.16728e-05
Anabasine	C10H14N2	162.116	Alkaloids	163.1	118.1	+	2.87	3.9188e-05	1.86947e-05	2.1811e-05	3.2459e-05	2.79329e-05	4.10113e-05	1.3153e-05	4.76326e-05	3.78493e-05	3.02721e-05	2.30958e-05	4.15969e-05
Safrole	C10H10O2	162.068	Benzodioxoles	163.1	122	+	12.26	7.4922e-05	0.000133428	8.53762e-05	0.000154495	7.05937e-05	6.66585e-05	0.000153604	0.000118129	0.000102496	7.0323e-05	0.000138762	7.23601e-05
Methyl cinnamate	C10H10O2	162.068	Phenylpropanoids	163.1	103.1	+	4.9	0.00139883	0.00117502	0.00113809	0.00106682	0.00187579	0.00134659	0.0012312	0.00133227	0.00136385	0.000735052	0.000812931	0.000824591
Allicin	C6H10OS2	162.017	Miscellaneous	163	41	+	10.57	5.62478e-05	2.29439e-05	2.68685e-05	4.55188e-05	9.44926e-05	5.22471e-05	9.42037e-05	7.32855e-05	8.6485e-05	3.46789e-05	3.76228e-05	1.86935e-05
4-Methoxycinnamaldehyde	C10H10O2	162.068	Phenylpropanoids	163.1	145.1	+	6.8	9.99967e-06	1.91798e-05	5.04852e-06	1.58297e-05	1.11253e-05	1.28001e-05	1.27172e-05	2.33424e-05	5.28412e-06	7.25723e-06	1.57877e-05	4.95836e-06
1-Octacosanol	C28H58O	410.449	Miscellaneous	411.5	393.4	+	13.2	0.000676009	0.000719776	0.000530772	0.000486978	0.000728324	0.000534582	0.000730585	0.000928315	0.000893893	0.000388452	0.000977652	0.000746912
N-Acetyl-5-hydroxytryptamine	C12H14N2O2	218.106	Tryptamine derivatives	219.1	160.1	+	11.12	2.20705e-05	6.85417e-05	5.52869e-05	2.48567e-05	3.87202e-05	5.2166e-05	4.93977e-05	3.77527e-05	4.61281e-05	1.42869e-05	8.8317e-05	7.65216e-05
alpha-Cyperone	C15H22O	218.167	Sesquiterpenoids	219.2	67.1	+	12.2	0.000401818	0.000126985	0.000229009	0.000237212	0.000238937	0.000225284	0.000294268	0.000260361	0.000199233	0.000109954	0.0001818	0.000152025
Capsidiol	C15H24O2	236.178	Prenol lipids	219.2	135.1	+	9.52	6.42688e-05	4.04028e-05	2.99954e-05	7.15109e-05	3.85119e-05	9.31715e-05	5.75e-05	3.83119e-05	3.97455e-05	8.96369e-05	4.88288e-05	4.76801e-05
4-Methylumbelliferyl acetate	C12H10O4	218.058	Coumarins	219.1	159	+	10.06	2.91724e-05	3.31617e-05	5.42169e-05	4.05725e-05	3.67392e-05	5.41367e-05	7.45114e-05	6.40867e-05	7.17e-05	2.22965e-05	1.72823e-05	2.87232e-05
Baldrinal	C12H10O4	218.058	Miscellaneous	219.1	159	+	8.35	4.06452e-05	3.94178e-05	1.83096e-05	3.50018e-05	3.05482e-05	3.90984e-05	7.87562e-05	1.55049e-05	3.06582e-05	2.1055e-05	3.117e-05	4.20297e-05
[truncated: 456 more rows]

## Sheet: Supplementary Table S9
Table S9. PCA component score of samples were detected by UHPLC-MS.
[truncated: 14 more rows]

[truncated: 1 more sheets: Supplementary Table S10]
